# Supplementary material for: Anthracene-1,4,9,10-tetra­one
Source: Acta Crystallogr Sect E Struct Rep Online. 2013 Oct 2;69(Pt 11):o1597. doi: 10.1107/S1600536813026342 (PMC3884275; doi:10.1107/S1600536813026342)
Supplement: Supplementary file 1 [file e-69-o1597-sup1.cif]

##############################################################################
#                                                                            #
# This CIF contains the data in a paper accepted for publication in          #
# Acta Crystallographica Section E. It conforms to the requirements of       #
# Notes for Authors for Acta Crystallographica Section E, and has been       #
# peer reviewed under the auspices of the IUCr Commission on Journals.       #
#                                                                            #
# Full details of the Crystallographic Information File format               #
# are given in the paper "The Crystallographic Information File (CIF):       #
# a New Standard Archive File for Crystallography" by S. R. Hall, F. H.      #
# Allen and I. D. Brown [Acta Cryst. (1991), A47, 655-685].                  #
#                                                                            #
# The current version of the core CIF dictionary is obtainable from          #
# ftp://ftp.iucr.org/pub/cif_core.dic.                                       #
#                                                                            #
# Software is freely available for graphical display of the structure(s)     #
# in this CIF. For information consult the CIF software page                 #
# http://www.iucr.org/resources/cif/software.                                #
#                                                                            #
# This file may be used for bona fide research purposes within the           #
# scientific community so long as proper attribution is given to the journal # 
# article from which it was obtained.                                        #
#                                                                            #
##############################################################################
data_global
_audit_creation_method     WinGX
_journal_date_recd_electronic     2013-08-28
_journal_date_accepted     2013-09-24
_journal_name_full     'Acta Crystallographica, Section E'
_journal_year     2013
_journal_volume     69
_journal_issue     11
_journal_page_first     o1597
_journal_page_last     o1597
_journal_paper_category     QO
_journal_paper_doi     10.1107/S1600536813026342
_journal_coeditor_code     VM2198
_publ_contact_author_name     'Dr Chitoshi Kitamura'
_publ_contact_author_address
;
Department of Materials Science
School of Engineering
The University of Shiga Prefecture
2500 Hassaka-cho, Hikone, Shiga 522-8533
Japan
;
_publ_contact_author_email     'kitamura.c@mat.usp.ac.jp'
_publ_contact_author_fax     '+81-749-28-8363'
_publ_contact_author_phone     '+81-749-28-8581'
_publ_section_title
;
Anthracene-1,4,9,10-tetraone
;
loop_
    _publ_author_name
    _publ_author_address
    'Kitamura, Chitoshi'
;
  Department of Materials Science
  School of Engineering
  The University of Shiga Prefecture
  2500 Hassaka-cho, Hikone, Shiga 522-8533
  Japan
;
    'Kawase, Takeshi'
;
  Department of Materials Science and Chemistry
  Graduate School of Engineering
  University of Hyogo
  2167 Shosha, Himeji, Hyogo 671-2280, Japan
;
data_I
_database_code_depnum_ccdc_archive 'CCDC 962927'
_chemical_name_systematic
;
Anthracene-1,4,9,10-tetraone
;
_chemical_formula_moiety     'C14 H6 O4'
_chemical_formula_sum     'C14 H6 O4'
_chemical_formula_iupac     'C14 H6 O4'
_chemical_formula_weight     238.19
_chemical_melting_point     ?
_symmetry_cell_setting     monoclinic
_symmetry_space_group_name_H-M     'C 2/c'
_symmetry_space_group_name_Hall     '-C 2yc'
loop_
    _symmetry_equiv_pos_as_xyz
    'x, y, z'
    '-x, y, -z+1/2'
    'x+1/2, y+1/2, z'
    '-x+1/2, y+1/2, -z+1/2'
    '-x, -y, -z'
    'x, -y, z-1/2'
    '-x+1/2, -y+1/2, -z'
    'x+1/2, -y+1/2, z-1/2'
_cell_length_a     39.450(4)
_cell_length_b     5.4465(5)
_cell_length_c     32.787(3)
_cell_angle_alpha     90
_cell_angle_beta     119.185(9)
_cell_angle_gamma     90
_cell_volume     6150.4(11)
_cell_formula_units_Z     24
_cell_measurement_reflns_used     8613
_cell_measurement_theta_min     3.11
_cell_measurement_theta_max     27.48
_cell_measurement_temperature     223
_exptl_crystal_description     needle
_exptl_crystal_colour     brown
_exptl_crystal_size_max     0.55
_exptl_crystal_size_mid     0.08
_exptl_crystal_size_min     0.04
_exptl_crystal_density_diffrn     1.543
_exptl_crystal_density_method     'not measured'
_exptl_crystal_F_000     2928
_exptl_absorpt_coefficient_mu     0.115
_exptl_absorpt_correction_type     none
_exptl_absorpt_correction_T_min     ?
_exptl_absorpt_correction_T_max     ?
_exptl_special_details     ?
_diffrn_ambient_temperature     223
_diffrn_radiation_type     MoK\a
_diffrn_radiation_wavelength     0.71073
_diffrn_radiation_monochromator     graphite
_diffrn_measurement_device_type     'Rigaku R-AXIS RAPID'
_diffrn_measurement_method     '\f and \w'
_diffrn_detector_area_resol_mean     10
_diffrn_reflns_number     27613
_diffrn_reflns_av_R_equivalents     0.1259
_diffrn_reflns_theta_min     3.113
_diffrn_reflns_theta_max     27.488
_diffrn_reflns_theta_full     25.242
_diffrn_measured_fraction_theta_max     0.997
_diffrn_measured_fraction_theta_full     0.998
_diffrn_reflns_limit_h_min     -50
_diffrn_reflns_limit_h_max     50
_diffrn_reflns_limit_k_min     -7
_diffrn_reflns_limit_k_max     6
_diffrn_reflns_limit_l_min     -42
_diffrn_reflns_limit_l_max     41
_diffrn_standards_number     0
_diffrn_standards_interval_count     .
_diffrn_standards_interval_time     .
_diffrn_standards_decay_%     ?
_refine_special_details     ?
_reflns_number_total     7016
_reflns_number_gt     3239
_reflns_threshold_expression     I>2\s(I)
_refine_ls_structure_factor_coef     Fsqd
_refine_ls_matrix_type     full
_refine_ls_R_factor_all     0.162
_refine_ls_R_factor_gt     0.0698
_refine_ls_wR_factor_gt     0.1493
_refine_ls_wR_factor_ref     0.2044
_refine_ls_goodness_of_fit_ref     0.994
_refine_ls_restrained_S_all     0.994
_refine_ls_number_reflns     7016
_refine_ls_number_parameters     506
_refine_ls_number_restraints     4
_refine_ls_number_constraints     0
_refine_ls_hydrogen_treatment     constr
_refine_ls_weighting_scheme     calc
_refine_ls_weighting_details
                      'w=1/[\s^2^(Fo^2^)+(0.0870P)^2^] where P=(Fo^2^+2Fc^2^)/3'
_atom_sites_solution_hydrogens     geom
_atom_sites_solution_primary     direct
_atom_sites_solution_secondary     difmap
_refine_ls_shift/su_max     0
_refine_ls_shift/su_mean     0
_refine_diff_density_max     0.425
_refine_diff_density_min     -0.427
_refine_ls_extinction_method     none
loop_
    _atom_type_symbol
    _atom_type_description
    _atom_type_scat_dispersion_real
    _atom_type_scat_dispersion_imag
    _atom_type_scat_source
    C C 0.0033 0.0016 'International Tables Vol C Tables 4.2.6.8 and 6.1.1.4'
    H H 0 0 'International Tables Vol C Tables 4.2.6.8 and 6.1.1.4'
    O O 0.0106 0.006 'International Tables Vol C Tables 4.2.6.8 and 6.1.1.4'
_computing_data_collection     'PROCESS-AUTO (Rigaku, 1998)'
_computing_cell_refinement     'PROCESS-AUTO (Rigaku, 1998)'
_computing_data_reduction     'PROCESS-AUTO (Rigaku, 1998)'
_computing_structure_solution     'SIR2004 (Burla <i>et al.</i>, 2005)'
_computing_structure_refinement     'SHELXL2013 (Sheldrick, 2008)'
_computing_molecular_graphics
 'ORTEP-3 for Windows (Farrugia, 2012) and Mercury (Macrae <i>et al.</i>, 2008)'
_computing_publication_material     'WinGX (Farrugia, 2012)'
loop_
    _atom_site_type_symbol
    _atom_site_label
    _atom_site_fract_x
    _atom_site_fract_y
    _atom_site_fract_z
    _atom_site_U_iso_or_equiv
    _atom_site_adp_type
    _atom_site_calc_flag
    _atom_site_occupancy
    _atom_site_disorder_assembly
    _atom_site_disorder_group
    O O1A 0.14529(8) -1.7063(5) 0.68248(9) 0.0598(7) Uani d 1 . .
    O O2A 0.07223(8) -1.8371(4) 0.61754(9) 0.0536(7) Uani d 1 . .
    O O3A 0.05999(8) -1.0566(4) 0.51908(8) 0.0518(7) Uani d 1 . .
    O O4A 0.13395(7) -0.9228(4) 0.58144(8) 0.0460(6) Uani d 1 . .
    C C1A 0.14361(11) -1.5575(6) 0.65379(11) 0.0412(8) Uani d 1 . .
    C C2A 0.10561(10) -1.4833(5) 0.61297(11) 0.0361(8) Uani d 1 . .
    C C3A 0.07008(11) -1.6314(6) 0.60195(11) 0.0401(8) Uani d 1 . .
    C C4A 0.03261(11) -1.5208(6) 0.57124(12) 0.0453(9) Uani d 1 . .
    H H4A 0.01 -1.5935 0.5685 0.054 Uiso calc 1 . .
    C C5A 0.02961(11) -1.3194(6) 0.54695(12) 0.0442(8) Uani d 1 . .
    H H5A 0.005 -1.2492 0.5282 0.053 Uiso calc 1 . .
    C C6A 0.06389(10) -1.2044(5) 0.54878(11) 0.0378(8) Uani d 1 . .
    C C7A 0.10251(10) -1.2810(5) 0.58779(11) 0.0347(7) Uani d 1 . .
    C C8A 0.13729(10) -1.1234(6) 0.59924(11) 0.0366(8) Uani d 1 . .
    C C9A 0.17549(10) -1.2191(6) 0.63406(11) 0.0392(8) Uani d 1 . .
    C C10A 0.20923(11) -1.0931(6) 0.64241(14) 0.0503(9) Uani d 1 . .
    H H10A 0.2073 -0.9471 0.6261 0.06 Uiso calc 1 . .
    C C11A 0.24506(12) -1.1818(7) 0.67426(14) 0.0569(10) Uani d 1 . .
    H H11A 0.2676 -1.0967 0.6796 0.068 Uiso calc 1 . .
    C C12A 0.24817(13) -1.3966(8) 0.69860(14) 0.0613(11) Uani d 1 . .
    H H12A 0.2728 -1.4593 0.7197 0.074 Uiso calc 1 . .
    C C13A 0.21521(12) -1.5182(7) 0.69196(13) 0.0531(10) Uani d 1 . .
    H H13A 0.2173 -1.6599 0.7094 0.064 Uiso calc 1 . .
    C C14A 0.17882(11) -1.4310(6) 0.65937(12) 0.0421(8) Uani d 1 . .
    O O1B 0.14001(7) -0.4276(4) 0.52608(8) 0.0455(6) Uani d 1 . .
    O O2B 0.06397(7) -0.5659(4) 0.48193(9) 0.0515(7) Uani d 1 . .
    O O3B 0.09790(8) -1.3505(4) 0.41681(8) 0.0548(7) Uani d 1 . .
    O O4B 0.17302(8) -1.2076(5) 0.45538(9) 0.0624(8) Uani d 1 . .
    C C1B 0.14674(10) -0.6270(5) 0.51492(11) 0.0358(7) Uani d 1 . .
    C C2B 0.11535(10) -0.7882(5) 0.47961(11) 0.0344(7) Uani d 1 . .
    C C3B 0.07378(11) -0.7183(6) 0.46274(12) 0.0403(8) Uani d 1 . .
    C C4B 0.04437(11) -0.8471(7) 0.42133(12) 0.0495(9) Uani d 1 . .
    H H4B 0.0188 -0.7872 0.4062 0.059 Uiso calc 1 . .
    C C5B 0.05270(11) -1.0460(7) 0.40446(12) 0.0494(9) Uani d 1 . .
    H H5B 0.033 -1.124 0.3779 0.059 Uiso calc 1 . .
    C C6B 0.09212(11) -1.1452(6) 0.42663(11) 0.0401(8) Uani d 1 . .
    C C7B 0.12368(10) -0.9896(5) 0.46217(11) 0.0373(8) Uani d 1 . .
    C C8B 0.16520(11) -1.0558(6) 0.47708(12) 0.0430(9) Uani d 1 . .
    C C9B 0.19592(11) -0.9271(6) 0.51772(12) 0.0441(9) Uani d 1 . .
    C C10B 0.23415(12) -1.0075(7) 0.53751(15) 0.0567(10) Uani d 1 . .
    H H10B 0.2403 -1.1456 0.5252 0.068 Uiso calc 1 . .
    C C11B 0.26305(13) -0.8839(8) 0.57533(16) 0.0665(12) Uani d 1 . .
    H H11B 0.2888 -0.9413 0.5893 0.08 Uiso calc 1 . .
    C C12B 0.25431(12) -0.6752(8) 0.59277(16) 0.0641(11) Uani d 1 . .
    H H12B 0.2741 -0.5911 0.6184 0.077 Uiso calc 1 . .
    C C13B 0.21658(12) -0.5919(7) 0.57241(13) 0.0518(10) Uani d 1 . .
    H H13B 0.2107 -0.4487 0.5837 0.062 Uiso calc 1 . .
    C C14B 0.18723(10) -0.7178(6) 0.53537(12) 0.0398(8) Uani d 1 . .
    O O1C -0.17305(9) -1.2788(7) 0.17275(13) 0.1042(13) Uani d 1 . .
    O O2C -0.17027(10) -1.6785(6) 0.22155(12) 0.0847(10) Uani d 1 . .
    O O3CA -0.01820(11) -1.5858(18) 0.3207(4) 0.114(4) Uani d 0.643(11) A 1
    O O4CA -0.02471(16) -1.1302(12) 0.28814(17) 0.083(3) Uani d 0.643(11) A 1
    O O3CB -0.0266(3) -1.4749(18) 0.3371(2) 0.060(3) Uani d 0.357(11) A 2
    O O4CB -0.02148(18) -1.2660(18) 0.2633(4) 0.057(3) Uani d 0.357(11) A 2
    C C1C -0.13826(11) -1.2674(7) 0.19568(13) 0.0503(9) Uani d 1 . .
    C C2C -0.11541(11) -1.4357(6) 0.23584(12) 0.0423(8) Uani d 1 . .
    C C3C -0.13602(13) -1.6384(7) 0.24613(14) 0.0512(10) Uani d 1 . .
    C C4C -0.11251(14) -1.7949(6) 0.28644(14) 0.0543(10) Uani d 1 . .
    H H4C -0.1248 -1.9216 0.2938 0.065 Uiso calc 1 . .
    C C5C -0.07454(14) -1.7650(7) 0.31302(14) 0.0560(11) Uani d 1 . .
    H H5C -0.0608 -1.87 0.3387 0.067 Uiso calc 1 . .
    C C6C -0.05317(11) -1.5716(8) 0.30346(14) 0.0646(12) Uani d 1 . .
    C C7C -0.07676(11) -1.4089(6) 0.26261(12) 0.0435(8) Uani d 1 . .
    C C8C -0.05391(10) -1.2096(8) 0.25511(15) 0.0687(13) Uani d 1 . .
    C C9C -0.07658(11) -1.0542(6) 0.21240(12) 0.0441(8) Uani d 1 . .
    C C10C -0.05745(12) -0.8738(7) 0.20146(13) 0.0510(9) Uani d 1 . .
    H H10C -0.0303 -0.8588 0.2196 0.061 Uiso calc 1 . .
    C C11C -0.07745(12) -0.7176(6) 0.16470(12) 0.0475(9) Uani d 1 . .
    H H11C -0.0642 -0.5945 0.158 0.057 Uiso calc 1 . .
    C C12C -0.11713(12) -0.7412(7) 0.13742(12) 0.0482(9) Uani d 1 . .
    H H12C -0.1309 -0.6332 0.1123 0.058 Uiso calc 1 . .
    C C13C -0.13679(11) -0.9233(7) 0.14693(12) 0.0460(9) Uani d 1 . .
    H H13C -0.1638 -0.9409 0.1279 0.055 Uiso calc 1 . .
    C C14C -0.11654(10) -1.0806(6) 0.18478(11) 0.0404(8) Uani d 1 . .
loop_
    _atom_site_aniso_label
    _atom_site_aniso_U_11
    _atom_site_aniso_U_22
    _atom_site_aniso_U_33
    _atom_site_aniso_U_12
    _atom_site_aniso_U_13
    _atom_site_aniso_U_23
    O1A 0.064(2) 0.0527(15) 0.0550(16) 0.0027(14) 0.0230(15) 0.0210(13)
    O2A 0.0585(19) 0.0391(13) 0.0710(17) 0.0006(12) 0.0376(16) 0.0093(12)
    O3A 0.0491(18) 0.0493(14) 0.0499(15) 0.0043(12) 0.0187(14) 0.0145(12)
    O4A 0.0461(17) 0.0353(12) 0.0601(15) 0.0007(11) 0.0288(14) 0.0073(11)
    C1A 0.048(2) 0.0338(17) 0.0386(18) 0.0020(16) 0.0188(18) 0.0004(15)
    C2A 0.038(2) 0.0311(16) 0.0392(18) 0.0009(14) 0.0186(17) -0.0014(14)
    C3A 0.046(2) 0.0340(17) 0.0440(19) -0.0005(16) 0.0251(19) 0.0023(15)
    C4A 0.036(2) 0.0451(19) 0.054(2) -0.0035(16) 0.0219(19) 0.0000(17)
    C5A 0.036(2) 0.047(2) 0.0455(19) 0.0026(16) 0.0164(18) -0.0012(16)
    C6A 0.043(2) 0.0317(16) 0.0379(18) 0.0011(15) 0.0188(17) 0.0005(14)
    C7A 0.038(2) 0.0305(15) 0.0380(17) -0.0007(14) 0.0202(16) -0.0017(14)
    C8A 0.039(2) 0.0337(16) 0.0403(18) -0.0012(15) 0.0217(17) -0.0014(14)
    C9A 0.037(2) 0.0367(17) 0.0419(19) 0.0014(15) 0.0172(17) -0.0075(15)
    C10A 0.042(2) 0.045(2) 0.061(2) -0.0070(18) 0.023(2) -0.0071(18)
    C11A 0.042(3) 0.060(2) 0.066(3) -0.005(2) 0.024(2) -0.017(2)
    C12A 0.038(3) 0.071(3) 0.055(2) 0.008(2) 0.008(2) -0.015(2)
    C13A 0.049(3) 0.054(2) 0.044(2) 0.006(2) 0.013(2) -0.0029(17)
    C14A 0.042(2) 0.0395(18) 0.0385(18) 0.0051(16) 0.0151(18) -0.0031(15)
    O1B 0.0476(16) 0.0359(12) 0.0500(14) -0.0013(11) 0.0215(13) -0.0080(10)
    O2B 0.0435(17) 0.0439(13) 0.0698(17) 0.0030(12) 0.0297(15) -0.0087(12)
    O3B 0.067(2) 0.0400(13) 0.0523(15) -0.0032(13) 0.0252(15) -0.0118(12)
    O4B 0.055(2) 0.0648(17) 0.0672(17) 0.0093(14) 0.0297(16) -0.0172(14)
    C1B 0.040(2) 0.0297(16) 0.0381(17) 0.0000(15) 0.0194(17) -0.0005(14)
    C2B 0.037(2) 0.0295(15) 0.0341(16) 0.0015(14) 0.0150(16) 0.0013(13)
    C3B 0.039(2) 0.0343(17) 0.0458(19) -0.0006(15) 0.0189(18) 0.0012(15)
    C4B 0.035(2) 0.058(2) 0.049(2) 0.0014(18) 0.0156(19) 0.0018(18)
    C5B 0.042(2) 0.055(2) 0.042(2) -0.0069(18) 0.0130(19) -0.0068(17)
    C6B 0.050(2) 0.0354(17) 0.0322(17) -0.0009(16) 0.0184(18) -0.0029(14)
    C7B 0.041(2) 0.0311(16) 0.0363(17) 0.0028(15) 0.0163(17) 0.0004(14)
    C8B 0.046(2) 0.0375(17) 0.046(2) 0.0062(16) 0.0230(19) 0.0017(16)
    C9B 0.038(2) 0.0406(18) 0.051(2) -0.0007(16) 0.0187(19) 0.0008(16)
    C10B 0.043(3) 0.056(2) 0.071(3) 0.0036(19) 0.028(2) -0.005(2)
    C11B 0.036(3) 0.075(3) 0.081(3) 0.004(2) 0.023(2) -0.002(2)
    C12B 0.038(3) 0.071(3) 0.075(3) -0.013(2) 0.022(2) -0.018(2)
    C13B 0.040(2) 0.052(2) 0.060(2) -0.0069(18) 0.023(2) -0.0106(18)
    C14B 0.037(2) 0.0358(17) 0.046(2) -0.0019(15) 0.0195(18) -0.0012(15)
    O1C 0.0304(19) 0.127(3) 0.125(3) -0.0038(19) 0.014(2) 0.072(2)
    O2C 0.054(2) 0.085(2) 0.098(2) -0.0204(18) 0.024(2) 0.0192(19)
    O3CA 0.044(4) 0.130(7) 0.116(6) 0.004(4) -0.001(4) 0.079(5)
    O4CA 0.037(3) 0.109(5) 0.064(4) -0.017(3) -0.006(3) 0.032(3)
    O3CB 0.059(7) 0.069(6) 0.031(4) 0.000(5) 0.007(4) 0.000(4)
    O4CB 0.034(5) 0.076(6) 0.059(6) 0.014(4) 0.021(4) 0.025(5)
    C1C 0.030(2) 0.061(2) 0.057(2) 0.0000(18) 0.019(2) 0.0115(18)
    C2C 0.039(2) 0.0420(18) 0.047(2) -0.0010(16) 0.0215(19) 0.0023(16)
    C3C 0.050(3) 0.048(2) 0.059(2) -0.0053(19) 0.029(2) -0.0063(18)
    C4C 0.072(3) 0.0399(19) 0.063(3) -0.007(2) 0.042(3) 0.0013(18)
    C5C 0.073(3) 0.049(2) 0.049(2) 0.000(2) 0.032(2) 0.0093(18)
    C6C 0.053(3) 0.071(3) 0.049(2) -0.009(2) 0.008(2) 0.018(2)
    C7C 0.036(2) 0.0484(19) 0.0416(19) 0.0000(17) 0.0154(18) 0.0040(16)
    C8C 0.027(2) 0.087(3) 0.077(3) -0.002(2) 0.013(2) 0.042(3)
    C9C 0.030(2) 0.050(2) 0.047(2) 0.0017(16) 0.0148(18) 0.0090(16)
    C10C 0.036(2) 0.060(2) 0.048(2) -0.0013(18) 0.0135(19) 0.0099(18)
    C11C 0.049(3) 0.049(2) 0.052(2) -0.0012(18) 0.030(2) 0.0051(17)
    C12C 0.048(3) 0.053(2) 0.043(2) 0.0105(19) 0.023(2) 0.0094(17)
    C13C 0.033(2) 0.060(2) 0.044(2) 0.0055(17) 0.0177(18) 0.0074(17)
    C14C 0.034(2) 0.0449(19) 0.0409(19) 0.0045(16) 0.0173(18) 0.0056(15)
_geom_special_details
;
All e.s.d.'s (except the e.s.d. in the dihedral angle between two l.s. planes)
are estimated using the full covariance matrix. The cell e.s.d.'s are taken
into account individually in the estimation of e.s.d.'s in distances, angles
and torsion angles; correlations between e.s.d.'s in cell parameters are only
used when they are defined by crystal symmetry. An approximate (isotropic)
treatment of cell e.s.d.'s is used for estimating e.s.d.'s involving l.s.
planes.
;
loop_
    _geom_bond_atom_site_label_1
    _geom_bond_atom_site_label_2
    _geom_bond_site_symmetry_2
    _geom_bond_distance
    _geom_bond_publ_flag
    O1A C1A . 1.219(4) ?
    O2A C3A . 1.217(4) ?
    O3A C6A . 1.214(4) ?
    O4A C8A . 1.215(4) ?
    C1A C14A . 1.480(5) ?
    C1A C2A . 1.498(5) ?
    C2A C7A . 1.346(4) ?
    C2A C3A . 1.501(5) ?
    C3A C4A . 1.453(5) ?
    C4A C5A . 1.326(5) ?
    C4A H4A . 0.94 ?
    C5A C6A . 1.465(5) ?
    C5A H5A . 0.94 ?
    C6A C7A . 1.494(5) ?
    C7A C8A . 1.503(5) ?
    C8A C9A . 1.473(5) ?
    C9A C14A . 1.390(5) ?
    C9A C10A . 1.401(5) ?
    C10A C11A . 1.372(5) ?
    C10A H10A . 0.94 ?
    C11A C12A . 1.387(6) ?
    C11A H11A . 0.94 ?
    C12A C13A . 1.379(6) ?
    C12A H12A . 0.94 ?
    C13A C14A . 1.390(5) ?
    C13A H13A . 0.94 ?
    O1B C1B . 1.216(3) ?
    O2B C3B . 1.213(4) ?
    O3B C6B . 1.215(4) ?
    O4B C8B . 1.225(4) ?
    C1B C14B . 1.484(5) ?
    C1B C2B . 1.499(4) ?
    C2B C7B . 1.350(4) ?
    C2B C3B . 1.502(5) ?
    C3B C4B . 1.465(5) ?
    C4B C5B . 1.328(5) ?
    C4B H4B . 0.94 ?
    C5B C6B . 1.462(5) ?
    C5B H5B . 0.94 ?
    C6B C7B . 1.487(5) ?
    C7B C8B . 1.507(5) ?
    C8B C9B . 1.470(5) ?
    C9B C10B . 1.390(5) ?
    C9B C14B . 1.394(5) ?
    C10B C11B . 1.383(6) ?
    C10B H10B . 0.94 ?
    C11B C12B . 1.389(5) ?
    C11B H11B . 0.94 ?
    C12B C13B . 1.378(5) ?
    C12B H12B . 0.94 ?
    C13B C14B . 1.383(5) ?
    C13B H13B . 0.94 ?
    O1C C1C . 1.202(5) ?
    O2C C3C . 1.209(5) ?
    O3CA C6C . 1.2116(10) ?
    O4CA C8C . 1.2125(10) ?
    O3CB C6C . 1.2105(11) ?
    O4CB C8C . 1.2115(10) ?
    C1C C14C . 1.482(5) ?
    C1C C2C . 1.493(5) ?
    C2C C7C . 1.346(5) ?
    C2C C3C . 1.504(5) ?
    C3C C4C . 1.462(5) ?
    C4C C5C . 1.325(6) ?
    C4C H4C . 0.94 ?
    C5C C6C . 1.475(5) ?
    C5C H5C . 0.94 ?
    C6C C7C . 1.493(5) ?
    C7C C8C . 1.506(5) ?
    C8C C9C . 1.502(5) ?
    C9C C10C . 1.388(5) ?
    C9C C14C . 1.390(5) ?
    C10C C11C . 1.368(5) ?
    C10C H10C . 0.94 ?
    C11C C12C . 1.379(5) ?
    C11C H11C . 0.94 ?
    C12C C13C . 1.385(5) ?
    C12C H12C . 0.94 ?
    C13C C14C . 1.395(5) ?
    C13C H13C . 0.94 ?
loop_
    _geom_angle_atom_site_label_1
    _geom_angle_atom_site_label_2
    _geom_angle_atom_site_label_3
    _geom_angle_site_symmetry_1
    _geom_angle_site_symmetry_3
    _geom_angle
    _geom_angle_publ_flag
    O1A C1A C14A . . 121.3(3) ?
    O1A C1A C2A . . 121.5(3) ?
    C14A C1A C2A . . 117.0(3) ?
    C7A C2A C1A . . 121.4(3) ?
    C7A C2A C3A . . 119.8(3) ?
    C1A C2A C3A . . 118.7(3) ?
    O2A C3A C4A . . 120.8(3) ?
    O2A C3A C2A . . 121.9(3) ?
    C4A C3A C2A . . 117.3(3) ?
    C5A C4A C3A . . 121.5(3) ?
    C5A C4A H4A . . 119.3 ?
    C3A C4A H4A . . 119.3 ?
    C4A C5A C6A . . 121.3(3) ?
    C4A C5A H5A . . 119.4 ?
    C6A C5A H5A . . 119.4 ?
    O3A C6A C5A . . 119.8(3) ?
    O3A C6A C7A . . 123.3(3) ?
    C5A C6A C7A . . 116.8(3) ?
    C2A C7A C6A . . 120.2(3) ?
    C2A C7A C8A . . 121.0(3) ?
    C6A C7A C8A . . 118.7(3) ?
    O4A C8A C9A . . 121.4(3) ?
    O4A C8A C7A . . 121.4(3) ?
    C9A C8A C7A . . 117.1(3) ?
    C14A C9A C10A . . 119.1(3) ?
    C14A C9A C8A . . 121.3(3) ?
    C10A C9A C8A . . 119.6(3) ?
    C11A C10A C9A . . 120.3(4) ?
    C11A C10A H10A . . 119.9 ?
    C9A C10A H10A . . 119.9 ?
    C10A C11A C12A . . 120.3(4) ?
    C10A C11A H11A . . 119.9 ?
    C12A C11A H11A . . 119.9 ?
    C13A C12A C11A . . 120.1(4) ?
    C13A C12A H12A . . 119.9 ?
    C11A C12A H12A . . 119.9 ?
    C12A C13A C14A . . 119.9(4) ?
    C12A C13A H13A . . 120.1 ?
    C14A C13A H13A . . 120.1 ?
    C13A C14A C9A . . 120.3(4) ?
    C13A C14A C1A . . 119.4(3) ?
    C9A C14A C1A . . 120.2(3) ?
    O1B C1B C14B . . 120.4(3) ?
    O1B C1B C2B . . 122.4(3) ?
    C14B C1B C2B . . 117.1(3) ?
    C7B C2B C1B . . 121.5(3) ?
    C7B C2B C3B . . 119.8(3) ?
    C1B C2B C3B . . 118.6(3) ?
    O2B C3B C4B . . 120.0(3) ?
    O2B C3B C2B . . 123.3(3) ?
    C4B C3B C2B . . 116.7(3) ?
    C5B C4B C3B . . 122.1(4) ?
    C5B C4B H4B . . 118.9 ?
    C3B C4B H4B . . 118.9 ?
    C4B C5B C6B . . 120.9(3) ?
    C4B C5B H5B . . 119.5 ?
    C6B C5B H5B . . 119.5 ?
    O3B C6B C5B . . 120.0(3) ?
    O3B C6B C7B . . 122.6(3) ?
    C5B C6B C7B . . 117.4(3) ?
    C2B C7B C6B . . 120.7(3) ?
    C2B C7B C8B . . 120.5(3) ?
    C6B C7B C8B . . 118.7(3) ?
    O4B C8B C9B . . 121.3(3) ?
    O4B C8B C7B . . 121.0(3) ?
    C9B C8B C7B . . 117.7(3) ?
    C10B C9B C14B . . 119.6(3) ?
    C10B C9B C8B . . 120.0(3) ?
    C14B C9B C8B . . 120.3(3) ?
    C11B C10B C9B . . 119.8(4) ?
    C11B C10B H10B . . 120.1 ?
    C9B C10B H10B . . 120.1 ?
    C10B C11B C12B . . 120.4(4) ?
    C10B C11B H11B . . 119.8 ?
    C12B C11B H11B . . 119.8 ?
    C13B C12B C11B . . 119.8(4) ?
    C13B C12B H12B . . 120.1 ?
    C11B C12B H12B . . 120.1 ?
    C12B C13B C14B . . 120.4(4) ?
    C12B C13B H13B . . 119.8 ?
    C14B C13B H13B . . 119.8 ?
    C13B C14B C9B . . 120.0(3) ?
    C13B C14B C1B . . 119.1(3) ?
    C9B C14B C1B . . 120.9(3) ?
    O1C C1C C14C . . 120.2(3) ?
    O1C C1C C2C . . 122.3(3) ?
    C14C C1C C2C . . 117.6(3) ?
    C7C C2C C1C . . 120.9(3) ?
    C7C C2C C3C . . 119.9(3) ?
    C1C C2C C3C . . 119.3(3) ?
    O2C C3C C4C . . 120.5(4) ?
    O2C C3C C2C . . 122.3(4) ?
    C4C C3C C2C . . 117.2(4) ?
    C5C C4C C3C . . 122.6(4) ?
    C5C C4C H4C . . 118.7 ?
    C3C C4C H4C . . 118.7 ?
    C4C C5C C6C . . 121.8(4) ?
    C4C C5C H5C . . 119.1 ?
    C6C C5C H5C . . 119.1 ?
    O3CB C6C C5C . . 116.7(6) ?
    O3CA C6C C5C . . 119.6(5) ?
    O3CB C6C C7C . . 116.3(6) ?
    O3CA C6C C7C . . 121.7(4) ?
    C5C C6C C7C . . 116.3(3) ?
    C2C C7C C6C . . 122.2(3) ?
    C2C C7C C8C . . 123.3(3) ?
    C6C C7C C8C . . 114.4(3) ?
    O4CB C8C C9C . . 115.7(5) ?
    O4CA C8C C9C . . 120.4(4) ?
    O4CB C8C C7C . . 115.6(5) ?
    O4CA C8C C7C . . 119.7(4) ?
    C9C C8C C7C . . 115.3(3) ?
    C10C C9C C14C . . 119.4(3) ?
    C10C C9C C8C . . 119.2(3) ?
    C14C C9C C8C . . 121.3(3) ?
    C11C C10C C9C . . 121.0(4) ?
    C11C C10C H10C . . 119.5 ?
    C9C C10C H10C . . 119.5 ?
    C10C C11C C12C . . 119.9(3) ?
    C10C C11C H11C . . 120 ?
    C12C C11C H11C . . 120 ?
    C11C C12C C13C . . 120.2(3) ?
    C11C C12C H12C . . 119.9 ?
    C13C C12C H12C . . 119.9 ?
    C12C C13C C14C . . 120.0(3) ?
    C12C C13C H13C . . 120 ?
    C14C C13C H13C . . 120 ?
    C9C C14C C13C . . 119.4(3) ?
    C9C C14C C1C . . 121.3(3) ?
    C13C C14C C1C . . 119.2(3) ?
loop_
    _geom_torsion_atom_site_label_1
    _geom_torsion_atom_site_label_2
    _geom_torsion_atom_site_label_3
    _geom_torsion_atom_site_label_4
    _geom_torsion_site_symmetry_1
    _geom_torsion_site_symmetry_2
    _geom_torsion_site_symmetry_3
    _geom_torsion_site_symmetry_4
    _geom_torsion
    _geom_torsion_publ_flag
    O1A C1A C2A C7A . . . . 164.1(3) ?
    C14A C1A C2A C7A . . . . -12.3(4) ?
    O1A C1A C2A C3A . . . . -12.5(4) ?
    C14A C1A C2A C3A . . . . 171.1(3) ?
    C7A C2A C3A O2A . . . . 166.1(3) ?
    C1A C2A C3A O2A . . . . -17.2(4) ?
    C7A C2A C3A C4A . . . . -13.1(4) ?
    C1A C2A C3A C4A . . . . 163.5(3) ?
    O2A C3A C4A C5A . . . . -166.9(3) ?
    C2A C3A C4A C5A . . . . 12.4(5) ?
    C3A C4A C5A C6A . . . . 2.2(5) ?
    C4A C5A C6A O3A . . . . 163.5(3) ?
    C4A C5A C6A C7A . . . . -15.7(5) ?
    C1A C2A C7A C6A . . . . -176.9(3) ?
    C3A C2A C7A C6A . . . . -0.4(4) ?
    C1A C2A C7A C8A . . . . 1.0(4) ?
    C3A C2A C7A C8A . . . . 177.5(3) ?
    O3A C6A C7A C2A . . . . -164.6(3) ?
    C5A C6A C7A C2A . . . . 14.5(4) ?
    O3A C6A C7A C8A . . . . 17.4(4) ?
    C5A C6A C7A C8A . . . . -163.4(3) ?
    C2A C7A C8A O4A . . . . -169.0(3) ?
    C6A C7A C8A O4A . . . . 8.9(4) ?
    C2A C7A C8A C9A . . . . 9.1(4) ?
    C6A C7A C8A C9A . . . . -173.0(3) ?
    O4A C8A C9A C14A . . . . 170.5(3) ?
    C7A C8A C9A C14A . . . . -7.7(4) ?
    O4A C8A C9A C10A . . . . -8.7(5) ?
    C7A C8A C9A C10A . . . . 173.2(3) ?
    C14A C9A C10A C11A . . . . 1.7(5) ?
    C8A C9A C10A C11A . . . . -179.1(3) ?
    C9A C10A C11A C12A . . . . -0.3(5) ?
    C10A C11A C12A C13A . . . . -2.0(6) ?
    C11A C12A C13A C14A . . . . 2.7(6) ?
    C12A C13A C14A C9A . . . . -1.2(5) ?
    C12A C13A C14A C1A . . . . -177.7(3) ?
    C10A C9A C14A C13A . . . . -1.0(5) ?
    C8A C9A C14A C13A . . . . 179.8(3) ?
    C10A C9A C14A C1A . . . . 175.5(3) ?
    C8A C9A C14A C1A . . . . -3.7(5) ?
    O1A C1A C14A C13A . . . . 13.7(5) ?
    C2A C1A C14A C13A . . . . -169.9(3) ?
    O1A C1A C14A C9A . . . . -162.8(3) ?
    C2A C1A C14A C9A . . . . 13.6(4) ?
    O1B C1B C2B C7B . . . . 169.3(3) ?
    C14B C1B C2B C7B . . . . -9.2(4) ?
    O1B C1B C2B C3B . . . . -9.3(4) ?
    C14B C1B C2B C3B . . . . 172.3(3) ?
    C7B C2B C3B O2B . . . . 167.5(3) ?
    C1B C2B C3B O2B . . . . -13.9(5) ?
    C7B C2B C3B C4B . . . . -11.6(4) ?
    C1B C2B C3B C4B . . . . 167.0(3) ?
    O2B C3B C4B C5B . . . . -166.9(3) ?
    C2B C3B C4B C5B . . . . 12.3(5) ?
    C3B C4B C5B C6B . . . . -0.3(5) ?
    C4B C5B C6B O3B . . . . 165.7(3) ?
    C4B C5B C6B C7B . . . . -12.1(5) ?
    C1B C2B C7B C6B . . . . -179.1(3) ?
    C3B C2B C7B C6B . . . . -0.5(4) ?
    C1B C2B C7B C8B . . . . -1.4(4) ?
    C3B C2B C7B C8B . . . . 177.2(3) ?
    O3B C6B C7B C2B . . . . -165.3(3) ?
    C5B C6B C7B C2B . . . . 12.5(4) ?
    O3B C6B C7B C8B . . . . 16.9(5) ?
    C5B C6B C7B C8B . . . . -165.3(3) ?
    C2B C7B C8B O4B . . . . -165.8(3) ?
    C6B C7B C8B O4B . . . . 12.0(5) ?
    C2B C7B C8B C9B . . . . 12.6(4) ?
    C6B C7B C8B C9B . . . . -169.6(3) ?
    O4B C8B C9B C10B . . . . -11.9(5) ?
    C7B C8B C9B C10B . . . . 169.7(3) ?
    O4B C8B C9B C14B . . . . 165.3(3) ?
    C7B C8B C9B C14B . . . . -13.1(5) ?
    C14B C9B C10B C11B . . . . 1.9(6) ?
    C8B C9B C10B C11B . . . . 179.1(3) ?
    C9B C10B C11B C12B . . . . -2.0(6) ?
    C10B C11B C12B C13B . . . . 0.4(6) ?
    C11B C12B C13B C14B . . . . 1.4(6) ?
    C12B C13B C14B C9B . . . . -1.5(5) ?
    C12B C13B C14B C1B . . . . 178.5(3) ?
    C10B C9B C14B C13B . . . . -0.1(5) ?
    C8B C9B C14B C13B . . . . -177.3(3) ?
    C10B C9B C14B C1B . . . . 179.8(3) ?
    C8B C9B C14B C1B . . . . 2.7(5) ?
    O1B C1B C14B C13B . . . . 10.0(5) ?
    C2B C1B C14B C13B . . . . -171.5(3) ?
    O1B C1B C14B C9B . . . . -170.0(3) ?
    C2B C1B C14B C9B . . . . 8.5(4) ?
    O1C C1C C2C C7C . . . . -175.9(4) ?
    C14C C1C C2C C7C . . . . 3.6(5) ?
    O1C C1C C2C C3C . . . . 4.4(6) ?
    C14C C1C C2C C3C . . . . -176.0(3) ?
    C7C C2C C3C O2C . . . . -175.7(4) ?
    C1C C2C C3C O2C . . . . 3.9(5) ?
    C7C C2C C3C C4C . . . . 1.7(5) ?
    C1C C2C C3C C4C . . . . -178.7(3) ?
    O2C C3C C4C C5C . . . . 176.7(4) ?
    C2C C3C C4C C5C . . . . -0.7(5) ?
    C3C C4C C5C C6C . . . . -0.5(6) ?
    C4C C5C C6C O3CB . . . . 144.1(7) ?
    C4C C5C C6C O3CA . . . . -162.1(9) ?
    C4C C5C C6C C7C . . . . 0.9(6) ?
    C1C C2C C7C C6C . . . . 179.0(3) ?
    C3C C2C C7C C6C . . . . -1.3(5) ?
    C1C C2C C7C C8C . . . . 1.1(6) ?
    C3C C2C C7C C8C . . . . -179.3(3) ?
    O3CB C6C C7C C2C . . . . -143.3(7) ?
    O3CA C6C C7C C2C . . . . 162.7(9) ?
    C5C C6C C7C C2C . . . . 0.1(6) ?
    O3CB C6C C7C C8C . . . . 34.9(8) ?
    O3CA C6C C7C C8C . . . . -19.2(10) ?
    C5C C6C C7C C8C . . . . 178.2(4) ?
    C2C C7C C8C O4CB . . . . -145.1(7) ?
    C6C C7C C8C O4CB . . . . 36.8(8) ?
    C2C C7C C8C O4CA . . . . 150.2(6) ?
    C6C C7C C8C O4CA . . . . -27.9(7) ?
    C2C C7C C8C C9C . . . . -5.7(6) ?
    C6C C7C C8C C9C . . . . 176.2(4) ?
    O4CB C8C C9C C10C . . . . -37.6(8) ?
    O4CA C8C C9C C10C . . . . 27.4(8) ?
    C7C C8C C9C C10C . . . . -176.9(3) ?
    O4CB C8C C9C C14C . . . . 145.2(7) ?
    O4CA C8C C9C C14C . . . . -149.8(6) ?
    C7C C8C C9C C14C . . . . 5.9(6) ?
    C14C C9C C10C C11C . . . . 1.7(5) ?
    C8C C9C C10C C11C . . . . -175.6(4) ?
    C9C C10C C11C C12C . . . . -1.1(5) ?
    C10C C11C C12C C13C . . . . -0.4(5) ?
    C11C C12C C13C C14C . . . . 1.3(5) ?
    C10C C9C C14C C13C . . . . -0.8(5) ?
    C8C C9C C14C C13C . . . . 176.4(4) ?
    C10C C9C C14C C1C . . . . -178.8(3) ?
    C8C C9C C14C C1C . . . . -1.6(5) ?
    C12C C13C C14C C9C . . . . -0.7(5) ?
    C12C C13C C14C C1C . . . . 177.4(3) ?
    O1C C1C C14C C9C . . . . 176.2(4) ?
    C2C C1C C14C C9C . . . . -3.3(5) ?
    O1C C1C C14C C13C . . . . -1.8(6) ?
    C2C C1C C14C C13C . . . . 178.7(3) ?
loop_
    _geom_hbond_atom_site_label_D
    _geom_hbond_atom_site_label_H
    _geom_hbond_atom_site_label_A
    _geom_hbond_site_symmetry_A
    _geom_hbond_distance_DH
    _geom_hbond_distance_HA
    _geom_hbond_distance_DA
    _geom_hbond_angle_DHA
    _geom_hbond_publ_flag
    C4C H4C O1A 5_516 0.94 2.45 3.373(5) 169 yes
    C5C H5C O2A 5_516 0.94 2.33 3.112(5) 140 yes
    C11A H11A O1C 8_526 0.94 2.55 3.262(7) 133 yes
    C11C H11C O3B 2_565 0.94 2.52 3.113(4) 121 yes
    C12C H12C O3B 2_565 0.94 2.49 3.095(5) 122 yes
_iucr_refine_instructions_details
;
TITL I         C 2/c        R =  New: C2/c
CELL  0.71073  39.4500   5.4465  32.7870   90.000  119.185   90.000
ZERR    24.00   0.0040   0.0005   0.0030    0.000    0.009    0.000
LATT   7
SYMM  - X,   Y, 1/2 - Z
SFAC  C    H    O
UNIT  336  144  96
MERG   2
OMIT   -10   2   9
OMIT    -7   1   6
DFIX  1.21 0.001 C6C O3CA C6C O3CB C8C O4CA C8C O4CB
FMAP   2
PLAN   20
SIZE     0.040   0.080   0.550
ACTA
BOND   $H
CONF
L.S.  15
TEMP   -50.00
WGHT    0.087000
FVAR       0.80146   0.64322
MOLE    1
O1A   3    0.145286   -1.706309    0.682481    11.00000    0.06411    0.05265 =
         0.05496    0.02100    0.02301    0.00272
O2A   3    0.072226   -1.837135    0.617537    11.00000    0.05846    0.03913 =
         0.07096    0.00929    0.03760    0.00056
O3A   3    0.059985   -1.056581    0.519083    11.00000    0.04912    0.04931 =
         0.04995    0.01446    0.01873    0.00428
O4A   3    0.133945   -0.922821    0.581438    11.00000    0.04615    0.03533 =
         0.06014    0.00733    0.02876    0.00070
C1A   1    0.143606   -1.557499    0.653793    11.00000    0.04832    0.03378 =
         0.03859    0.00038    0.01881    0.00196
C2A   1    0.105613   -1.483305    0.612974    11.00000    0.03788    0.03109 =
         0.03920   -0.00137    0.01862    0.00095
C3A   1    0.070080   -1.631374    0.601954    11.00000    0.04622    0.03400 =
         0.04403    0.00231    0.02511   -0.00046
C4A   1    0.032611   -1.520786    0.571236    11.00000    0.03645    0.04514 =
         0.05420    0.00002    0.02191   -0.00348
AFIX  43
H4A   2    0.009992   -1.593545    0.568514    11.00000   -1.20000
AFIX   0
C5A   1    0.029610   -1.319433    0.546947    11.00000    0.03555    0.04710 =
         0.04553   -0.00121    0.01636    0.00255
AFIX  43
H5A   2    0.005019   -1.249223    0.528199    11.00000   -1.20000
AFIX   0
C6A   1    0.063888   -1.204382    0.548780    11.00000    0.04256    0.03172 =
         0.03789    0.00047    0.01877    0.00113
C7A   1    0.102506   -1.280964    0.587794    11.00000    0.03784    0.03047 =
         0.03795   -0.00170    0.02017   -0.00072
C8A   1    0.137287   -1.123380    0.599238    11.00000    0.03893    0.03371 =
         0.04031   -0.00139    0.02172   -0.00125
C9A   1    0.175494   -1.219054    0.634057    11.00000    0.03660    0.03674 =
         0.04187   -0.00747    0.01721    0.00144
C10A  1    0.209232   -1.093092    0.642411    11.00000    0.04239    0.04521 =
         0.06058   -0.00712    0.02307   -0.00704
AFIX  43
H10A  2    0.207320   -0.947122    0.626125    11.00000   -1.20000
AFIX   0
C11A  1    0.245057   -1.181824    0.674261    11.00000    0.04209    0.06025 =
         0.06557   -0.01680    0.02395   -0.00490
AFIX  43
H11A  2    0.267589   -1.096737    0.679612    11.00000   -1.20000
AFIX   0
C12A  1    0.248175   -1.396576    0.698604    11.00000    0.03797    0.07134 =
         0.05526   -0.01528    0.00752    0.00792
AFIX  43
H12A  2    0.272810   -1.459291    0.719669    11.00000   -1.20000
AFIX   0
C13A  1    0.215208   -1.518244    0.691964    11.00000    0.04913    0.05394 =
         0.04435   -0.00287    0.01347    0.00579
AFIX  43
H13A  2    0.217339   -1.659871    0.709445    11.00000   -1.20000
AFIX   0
C14A  1    0.178821   -1.431014    0.659367    11.00000    0.04226    0.03951 =
         0.03850   -0.00312    0.01507    0.00506
MOLE    2
O1B   3    0.140008   -0.427555    0.526082    11.00000    0.04758    0.03591 =
         0.04998   -0.00804    0.02153   -0.00134
O2B   3    0.063972   -0.565902    0.481933    11.00000    0.04354    0.04387 =
         0.06980   -0.00874    0.02970    0.00303
O3B   3    0.097897   -1.350477    0.416811    11.00000    0.06712    0.03997 =
         0.05233   -0.01180    0.02524   -0.00323
O4B   3    0.173015   -1.207632    0.455376    11.00000    0.05515    0.06477 =
         0.06718   -0.01717    0.02968    0.00932
C1B   1    0.146738   -0.626975    0.514924    11.00000    0.03998    0.02971 =
         0.03815   -0.00047    0.01945    0.00004
C2B   1    0.115349   -0.788158    0.479606    11.00000    0.03675    0.02951 =
         0.03406    0.00130    0.01504    0.00154
C3B   1    0.073775   -0.718327    0.462745    11.00000    0.03868    0.03427 =
         0.04583    0.00120    0.01891   -0.00056
C4B   1    0.044367   -0.847131    0.421335    11.00000    0.03518    0.05773 =
         0.04928    0.00183    0.01561    0.00136
AFIX  43
H4B   2    0.018776   -0.787152    0.406214    11.00000   -1.20000
AFIX   0
C5B   1    0.052700   -1.045985    0.404461    11.00000    0.04207    0.05498 =
         0.04177   -0.00677    0.01300   -0.00694
AFIX  43
H5B   2    0.032973   -1.123960    0.377894    11.00000   -1.20000
AFIX   0
C6B   1    0.092116   -1.145210    0.426633    11.00000    0.05040    0.03544 =
         0.03220   -0.00289    0.01840   -0.00088
C7B   1    0.123683   -0.989566    0.462168    11.00000    0.04112    0.03111 =
         0.03631    0.00036    0.01627    0.00282
C8B   1    0.165199   -1.055778    0.477079    11.00000    0.04596    0.03746 =
         0.04631    0.00170    0.02301    0.00617
C9B   1    0.195917   -0.927089    0.517725    11.00000    0.03758    0.04065 =
         0.05053    0.00075    0.01866   -0.00072
C10B  1    0.234145   -1.007534    0.537515    11.00000    0.04341    0.05560 =
         0.07076   -0.00540    0.02753    0.00364
AFIX  43
H10B  2    0.240327   -1.145639    0.525221    11.00000   -1.20000
AFIX   0
C11B  1    0.263054   -0.883862    0.575332    11.00000    0.03636    0.07469 =
         0.08107   -0.00163    0.02285    0.00428
AFIX  43
H11B  2    0.288767   -0.941345    0.589318    11.00000   -1.20000
AFIX   0
C12B  1    0.254314   -0.675177    0.592770    11.00000    0.03820    0.07144 =
         0.07541   -0.01776    0.02202   -0.01268
AFIX  43
H12B  2    0.274072   -0.591099    0.618367    11.00000   -1.20000
AFIX   0
C13B  1    0.216578   -0.591905    0.572406    11.00000    0.04045    0.05196 =
         0.06046   -0.01058    0.02274   -0.00689
AFIX  43
H13B  2    0.210735   -0.448667    0.583746    11.00000   -1.20000
AFIX   0
C14B  1    0.187235   -0.717809    0.535370    11.00000    0.03687    0.03577 =
         0.04590   -0.00122    0.01945   -0.00192
MOLE    3
O1C   3   -0.173046   -1.278770    0.172748    11.00000    0.03036    0.12707 =
         0.12493    0.07189    0.01434   -0.00383
O2C   3   -0.170272   -1.678458    0.221547    11.00000    0.05448    0.08501 =
         0.09754    0.01919    0.02384   -0.02044
PART    1
O3CA  3   -0.018201   -1.585785    0.320678    21.00000    0.04427    0.13000 =
         0.11617    0.07903   -0.00053    0.00409
O4CA  3   -0.024707   -1.130182    0.288136    21.00000    0.03678    0.10944 =
         0.06414    0.03243   -0.00600   -0.01721
PART    2
O3CB  3   -0.026580   -1.474860    0.337071   -21.00000    0.05932    0.06889 =
         0.03148    0.00003    0.00661   -0.00024
O4CB  3   -0.021482   -1.266018    0.263307   -21.00000    0.03423    0.07560 =
         0.05896    0.02547    0.02118    0.01409
PART    0
C1C   1   -0.138264   -1.267373    0.195682    11.00000    0.03019    0.06055 =
         0.05706    0.01145    0.01887   -0.00003
C2C   1   -0.115414   -1.435695    0.235835    11.00000    0.03867    0.04202 =
         0.04709    0.00228    0.02148   -0.00102
C3C   1   -0.136021   -1.638365    0.246128    11.00000    0.05017    0.04782 =
         0.05859   -0.00627    0.02895   -0.00532
C4C   1   -0.112508   -1.794852    0.286440    11.00000    0.07219    0.03988 =
         0.06277    0.00126    0.04226   -0.00713
AFIX  43
H4C   2   -0.124803   -1.921569    0.293789    11.00000   -1.20000
AFIX   0
C5C   1   -0.074541   -1.765009    0.313020    11.00000    0.07325    0.04863 =
         0.04881    0.00926    0.03189    0.00028
AFIX  43
H5C   2   -0.060847   -1.869992    0.338687    11.00000   -1.20000
AFIX   0
C6C   1   -0.053167   -1.571639    0.303456    11.00000    0.05307    0.07097 =
         0.04866    0.01789    0.00834   -0.00864
C7C   1   -0.076758   -1.408913    0.262610    11.00000    0.03614    0.04842 =
         0.04158    0.00404    0.01545    0.00003
C8C   1   -0.053908   -1.209585    0.255108    11.00000    0.02746    0.08685 =
         0.07664    0.04176    0.01345   -0.00214
C9C   1   -0.076576   -1.054223    0.212398    11.00000    0.03021    0.05013 =
         0.04694    0.00902    0.01478    0.00171
C10C  1   -0.057448   -0.873812    0.201457    11.00000    0.03551    0.06040 =
         0.04835    0.00988    0.01354   -0.00131
AFIX  43
H10C  2   -0.030342   -0.858752    0.219584    11.00000   -1.20000
AFIX   0
C11C  1   -0.077452   -0.717649    0.164699    11.00000    0.04900    0.04915 =
         0.05190    0.00512    0.03039   -0.00123
AFIX  43
H11C  2   -0.064168   -0.594482    0.158049    11.00000   -1.20000
AFIX   0
C12C  1   -0.117128   -0.741167    0.137415    11.00000    0.04839    0.05333 =
         0.04326    0.00943    0.02269    0.01046
AFIX  43
H12C  2   -0.130886   -0.633230    0.112267    11.00000   -1.20000
AFIX   0
C13C  1   -0.136788   -0.923283    0.146931    11.00000    0.03292    0.06017 =
         0.04372    0.00743    0.01766    0.00546
AFIX  43
H13C  2   -0.163765   -0.940868    0.127886    11.00000   -1.20000
AFIX   0
C14C  1   -0.116537   -1.080550    0.184785    11.00000    0.03411    0.04488 =
         0.04086    0.00562    0.01731    0.00448
HKLF 4  1.0 -1.00  0.00  0.00  0.00 -1.00  0.00  1.00  0.00  1.00
REM  I         C 2/c        R =  New: C2/c
REM R1 =  0.0698 for    3239 Fo > 4sig(Fo)  and  0.1620 for all    7016 data
REM    506 parameters refined using      4 restraints
END
;
