# Supplementary material for: Anthracene-1,4,9,10-tetra­one
Source: Acta Crystallogr Sect E Struct Rep Online. 2013 Oct 2;69(Pt 11):o1597. doi: 10.1107/S1600536813026342 (PMC3884275; doi:10.1107/S1600536813026342)
Supplement: Supplementary file 2 [file e-69-o1597-Isup2.hkl]

#
# h,k,l, Fc-squared, Fo-squared, sigma(Fo-squared), status flag
#
data_I
_shelx_title ' I         C 2/c        R =  New: C2/c'
_shelx_refln_list_code          4
_shelx_F_calc_maximum      742.92
_exptl_crystal_F_000      2928.00
_reflns_d_resolution_high  0.7699

loop_
 _space_group_symop_operation_xyz
 'x, y, z'
 '-x, y, -z+1/2'
 'x+1/2, y+1/2, z'
 '-x+1/2, y+1/2, -z+1/2'
 '-x, -y, -z'
 'x, -y, z-1/2'
 '-x+1/2, -y+1/2, -z'
 'x+1/2, -y+1/2, z-1/2'

_cell_length_a    39.4500
_cell_length_b     5.4465
_cell_length_c    32.7870
_cell_angle_alpha  90.000
_cell_angle_beta  119.185
_cell_angle_gamma  90.000

_shelx_F_squared_multiplier     1.000

loop_
 _refln_index_h
 _refln_index_k
 _refln_index_l
 _refln_F_squared_calc
 _refln_F_squared_meas
 _refln_F_squared_sigma
 _refln_observed_status
   6   0   0      65071.62      60020.52      2149.29 o
   8   0   0       5184.20       4992.49       320.42 o
  10   0   0     122308.44     104752.70      4708.84 o
  12   0   0        206.07         50.89       109.40 o
  14   0   0       2587.12       3311.48       274.67 o
  16   0   0      38288.35      44641.10      1996.12 o
  18   0   0       1042.68        629.87       160.78 o
  20   0   0      17128.61      17929.47       894.74 o
  22   0   0       3838.02       4168.18       305.25 o
  24   0   0       3880.48       4031.97       321.24 o
  26   0   0      16411.86      17740.95      1093.58 o
  28   0   0      13685.06      12990.65       928.71 o
  30   0   0         98.87        141.05       177.40 o
  32   0   0       4523.62       3854.71       687.82 o
  34   0   0        491.80        455.76       238.43 o
  36   0   0       2807.23       2065.63       372.66 o
  38   0   0          6.79       -164.64       179.32 o
  40   0   0         27.48        132.73       181.77 o
  42   0   0       1075.73        346.77       399.63 o
  44   0   0         41.50         37.80       225.30 o
   1   1   0       1411.67       1340.98        54.92 o
   3   1   0         17.42         22.88        27.01 o
   5   1   0       3033.57       2864.12       134.30 o
   7   1   0       3032.30       2933.36       210.94 o
   9   1   0       2338.49       2300.95       145.91 o
  11   1   0       2814.88       3331.60       190.08 o
  13   1   0       2859.42       2738.97       166.44 o
  15   1   0       6627.89       6367.92       247.35 o
  17   1   0       9071.21       9124.63       819.38 o
  19   1   0         26.32         86.26        84.93 o
  21   1   0         70.22         51.33        89.11 o
  23   1   0        768.07        884.80       148.05 o
  25   1   0       5386.78       5205.75       305.41 o
  27   1   0       6619.05       6489.99       447.26 o
  29   1   0       1594.49       1612.75       190.46 o
  31   1   0        639.62        453.47       125.27 o
  33   1   0        217.90        170.33       158.91 o
  35   1   0         71.38        -49.05       133.13 o
  37   1   0         41.32          9.47       118.67 o
  39   1   0         42.55        -11.02       104.10 o
  41   1   0         69.25        180.01       173.19 o
  43   1   0         76.31        166.67       142.53 o
   0   2   0       1408.76       1381.47       120.08 o
   2   2   0        502.17        408.69        63.99 o
   4   2   0       7904.45       7090.20       187.69 o
   6   2   0        691.11        636.80        74.10 o
   8   2   0       4003.02       3882.65       141.87 o
  10   2   0       1064.27       1058.53        86.37 o
  12   2   0      31617.64      31412.86       840.03 o
  14   2   0       9921.34       9623.73       463.45 o
  16   2   0        318.65        496.23       101.32 o
  18   2   0          5.47        -51.33        60.43 o
  20   2   0       1028.32        938.19       129.17 o
  22   2   0         63.18         70.31       103.22 o
  24   2   0        107.47        -23.66        95.91 o
  26   2   0          0.95        -67.25       103.99 o
  28   2   0       1141.91       1305.05       194.37 o
  30   2   0        147.36         46.97       116.72 o
  32   2   0        393.96        299.20       125.71 o
  34   2   0         22.13        246.51       118.95 o
  36   2   0          7.53        347.42       168.41 o
  38   2   0        292.03        497.48       151.66 o
  40   2   0        385.96        487.12       227.33 o
  42   2   0         53.24        274.44       275.01 o
   1   3   0        429.19        391.91        46.21 o
   3   3   0       5375.70       4829.53       150.19 o
   5   3   0         23.36        -37.46        63.49 o
   7   3   0       2238.47       2369.26       146.17 o
   9   3   0          0.15        -18.93        39.12 o
  11   3   0         95.64         86.17        48.82 o
  13   3   0       2235.90       2155.26       118.09 o
  15   3   0         18.90        -52.59        52.59 o
  17   3   0        339.32        345.33        92.91 o
  19   3   0        950.34        792.80       130.66 o
  21   3   0        331.62        402.74       131.89 o
  23   3   0         22.59          9.20        66.64 o
  25   3   0        132.11         89.74        88.02 o
  27   3   0          6.06         36.11        80.28 o
  29   3   0         39.79         61.55       109.61 o
  31   3   0        401.10        215.83       112.92 o
  33   3   0        456.83        759.84       149.09 o
  35   3   0          0.59        143.52       154.53 o
  37   3   0         51.74         62.68       227.60 o
  39   3   0        316.39        625.36       196.25 o
   0   4   0         17.70         35.95       130.17 o
   2   4   0         14.58         56.24        45.78 o
   4   4   0        270.68        333.06        66.97 o
   6   4   0        452.97        462.52        63.06 o
   8   4   0        108.86        101.13        44.80 o
  10   4   0       1403.39       1633.07       125.71 o
  12   4   0          3.91        -21.96        51.29 o
  14   4   0       2265.99       2471.40       144.77 o
  16   4   0         33.11          1.77        57.16 o
  18   4   0       2252.29       2314.68       154.51 o
  20   4   0       1349.86       1329.37       126.44 o
  22   4   0        452.74        563.67       103.37 o
  24   4   0          0.48         -0.42        68.60 o
  26   4   0        895.31        811.27       133.72 o
  28   4   0          0.31         24.87        84.24 o
  30   4   0          4.93         10.66        82.50 o
  32   4   0         54.65        -75.87       112.16 o
  34   4   0         54.77        -64.39        98.99 o
  36   4   0          0.04         88.29       156.46 o
   1   5   0          1.08         45.10        57.88 o
   3   5   0          5.46        -18.00        49.23 o
   5   5   0        115.31         38.44        49.23 o
   7   5   0        274.79        364.50        81.16 o
   9   5   0        169.27        200.11        70.78 o
  11   5   0         60.22        136.68        76.31 o
  13   5   0        596.70        664.87        81.82 o
  15   5   0          5.39        -66.99        66.99 o
  17   5   0       3338.13       3754.15       236.26 o
  19   5   0         28.00          0.26        57.82 o
  21   5   0         55.76         50.94        85.16 o
  23   5   0         44.27        104.31        78.67 o
  25   5   0         95.24         32.53        88.31 o
  27   5   0          2.51        184.87       123.84 o
  29   5   0         57.12        130.09       219.26 o
  31   5   0        446.12        514.22       165.46 o
   0   6   0       1056.78       1123.47       123.64 o
   2   6   0        153.64        133.01        74.48 o
   4   6   0        693.81        602.25       175.07 o
   6   6   0        320.84        321.90        83.86 o
   8   6   0         70.34        118.55        81.54 o
  10   6   0         30.78         92.53        67.47 o
  12   6   0        167.16        190.15        93.36 o
  14   6   0        841.14        748.30       140.50 o
  16   6   0        629.96        345.95       160.84 o
  18   6   0          8.15         -9.38        68.88 o
  20   6   0         27.87         32.04        75.02 o
  22   6   0          0.10         92.33        69.64 o
   1   7   0          0.00         40.04        76.27 o
   3   7   0         13.19        -31.59        68.86 o
   5   7   0          8.98         98.88       106.96 o
 -43   1   1         18.90       -141.25       170.17 o
 -41   1   1       1165.47        903.26       299.43 o
 -39   1   1         91.94         80.62       136.80 o
 -37   1   1         34.26         32.05       112.70 o
 -35   1   1        728.23        626.67       193.26 o
 -33   1   1        332.36        253.88       123.89 o
 -31   1   1        221.94        370.60       133.31 o
 -29   1   1       4692.64       4439.30       387.81 o
 -27   1   1       2829.77       2792.22       211.13 o
 -25   1   1       1199.24       1045.87       148.27 o
 -23   1   1       2232.93       2130.25       191.63 o
 -21   1   1          2.11         52.71        68.23 o
 -19   1   1          5.42        -64.79        64.79 o
 -17   1   1      37830.61      39271.23      1100.97 o
 -15   1   1          0.04        103.04        68.65 o
 -13   1   1      37563.60      39863.73      1051.83 o
 -11   1   1        353.71        456.50        85.23 o
  -9   1   1       3639.11       3229.03       222.22 o
  -7   1   1       9394.71       8874.73       247.51 o
  -5   1   1       2571.90       2487.36       100.53 o
  -3   1   1        753.88        663.57        47.54 o
  -1   1   1       1471.25        944.12        66.84 o
   1   1   1          5.11         14.77        23.55 o
   3   1   1         21.43         34.07        41.46 o
   5   1   1       7614.63       7058.30       243.79 o
   7   1   1          0.03          6.02        61.59 o
   9   1   1          6.49         -6.22        60.83 o
  11   1   1        285.06        113.26        64.82 o
  13   1   1      12005.69      10624.29       435.10 o
  15   1   1       1592.61       1928.43       136.75 o
  17   1   1        273.08        439.94        93.95 o
  19   1   1         63.93         91.40        68.94 o
  21   1   1        250.53        234.28        96.97 o
  23   1   1       1531.45       1665.06       164.07 o
  25   1   1       9796.45      10080.93       447.05 o
  27   1   1       6516.10       5928.55       347.95 o
  29   1   1        530.62        345.40       131.14 o
  31   1   1          7.19       -176.27       178.74 o
  33   1   1         84.77         39.79        97.95 o
  35   1   1         21.01        192.21       130.39 o
  37   1   1        367.21        469.99       184.91 o
  39   1   1          1.06       -149.41       149.41 o
  41   1   1         49.32        262.89       160.46 o
  43   1   1        267.50        143.14       155.86 o
 -42   2   1         61.07        460.30       180.65 o
 -40   2   1         60.24        254.13       179.00 o
 -38   2   1        228.45         69.92       152.73 o
 -36   2   1        525.28        499.23       141.81 o
 -34   2   1        318.04        416.30       145.74 o
 -32   2   1        858.16        645.00       193.74 o
 -30   2   1          9.92        -99.36       107.51 o
 -28   2   1        918.13        839.81       151.90 o
 -26   2   1        510.10        502.22       116.42 o
 -24   2   1         18.86        133.46        87.98 o
 -22   2   1          0.77        -24.16        74.88 o
 -20   2   1        229.95        243.08        79.27 o
 -18   2   1        507.56        627.76       111.91 o
 -16   2   1        297.38        409.22        94.67 o
 -14   2   1        872.69        725.24        87.06 o
 -12   2   1       6239.49       5410.99       234.01 o
 -10   2   1       8995.19       8175.78       236.48 o
  -8   2   1       2376.57       2067.37        88.64 o
  -6   2   1      14505.60      13939.86       295.03 o
  -4   2   1        257.60        188.47        36.52 o
  -2   2   1      10422.95       8841.42       200.58 o
   0   2   1          0.23         -7.66        34.86 o
   2   2   1          8.75         -1.11        29.13 o
   4   2   1       1394.48       1502.88       181.00 o
   6   2   1       2563.35       2569.74       101.10 o
   8   2   1          5.24        -47.04        47.04 o
  10   2   1       8543.96       8743.78       231.06 o
  12   2   1      25032.20      26239.71       862.04 o
  14   2   1       5878.03       6042.75       235.62 o
  16   2   1        666.39        798.07        98.84 o
  18   2   1       1449.93       1364.33       166.74 o
  20   2   1       9095.96       8484.44       473.50 o
  22   2   1          2.27         16.02        80.99 o
  24   2   1        131.71         76.93       108.15 o
  26   2   1         32.12         18.79       103.15 o
  28   2   1        658.54        487.62       148.03 o
  30   2   1          0.01         24.09        84.55 o
  32   2   1        331.41        307.82       121.69 o
  34   2   1        515.71        538.96       232.91 o
  36   2   1        205.59        320.41       278.73 o
  38   2   1          7.26        185.41       143.15 o
  40   2   1        334.22        591.15       173.73 o
  42   2   1         12.58       -148.62       174.21 o
 -41   3   1         80.22        299.48       174.66 o
 -39   3   1         59.60        188.90       281.29 o
 -37   3   1         69.77        -52.90       121.72 o
 -35   3   1        207.90        584.22       221.09 o
 -33   3   1        397.35         94.01       132.39 o
 -31   3   1        504.78        527.30       136.57 o
 -29   3   1        107.60        118.16       119.87 o
 -27   3   1       7728.66       7521.83       413.99 o
 -25   3   1       4754.10       4776.80       345.85 o
 -23   3   1        578.45        531.03       127.74 o
 -21   3   1       3625.81       3531.00       224.27 o
 -19   3   1        170.90        121.98        77.68 o
 -17   3   1         46.32        136.29        67.92 o
 -15   3   1       1076.45       1209.57        94.83 o
 -13   3   1        469.71        335.97        84.91 o
 -11   3   1       4363.11       3986.03       151.30 o
  -9   3   1       2802.49       2536.85       162.75 o
  -7   3   1       7853.92       7804.63       418.56 o
  -5   3   1      13478.48      13637.59       423.84 o
  -3   3   1       1216.95       1275.93       102.43 o
  -1   3   1       1073.89        935.85        55.62 o
   1   3   1       3644.57       3561.92       168.16 o
   3   3   1        367.47        270.99        57.13 o
   5   3   1       8395.48       8367.02       253.41 o
   7   3   1        623.13        645.63        67.44 o
   9   3   1       4245.79       4039.67       402.70 o
  11   3   1       1603.87       1710.22       112.46 o
  13   3   1        120.35        190.73        52.03 o
  15   3   1         23.51         61.66        56.80 o
  17   3   1        157.38         89.15        71.32 o
  19   3   1        147.02        209.07        88.13 o
  21   3   1       7529.13       7778.76       580.66 o
  23   3   1        169.12        202.10       103.84 o
  25   3   1       3334.33       3553.59       245.40 o
  27   3   1        433.50        225.84       105.86 o
  29   3   1        747.88        951.39       176.66 o
  31   3   1        352.13        131.55       116.35 o
  33   3   1        179.00        123.00       107.04 o
  35   3   1         32.72         93.60       294.41 o
  37   3   1          0.00         72.11       148.26 o
  39   3   1         66.36        -45.36       116.47 o
 -36   4   1          7.14         43.50        90.27 o
 -34   4   1         91.14         72.63        98.29 o
 -32   4   1         64.77        221.43       112.47 o
 -30   4   1        527.55        494.77       105.67 o
 -28   4   1          9.63         33.16        87.89 o
 -26   4   1         13.78        -48.87        81.29 o
 -24   4   1        868.97        905.44       143.31 o
 -22   4   1          5.33          0.38        67.53 o
 -20   4   1       4523.43       4132.14       490.65 o
 -18   4   1        876.68        885.57       100.37 o
 -16   4   1         28.04         47.59        75.95 o
 -14   4   1        455.97        556.61        95.71 o
 -12   4   1          0.02         16.37        58.47 o
 -10   4   1         33.29         75.42        49.89 o
  -8   4   1          0.56         26.53        46.24 o
  -6   4   1       2013.11       2181.92       143.59 o
  -4   4   1       5885.92       6144.35       190.93 o
  -2   4   1        554.56        511.03        75.13 o
   0   4   1        776.62        899.30        92.24 o
   2   4   1          1.32        -35.38        44.71 o
   4   4   1       5360.86       5343.36       180.02 o
   6   4   1       2472.35       2517.35       139.67 o
   8   4   1        949.00       1194.14        94.34 o
  10   4   1       1301.56       1341.36       130.68 o
  12   4   1        441.06        449.37        78.81 o
  14   4   1       2047.93       2003.02       131.43 o
  16   4   1       4252.94       4466.14       238.66 o
  18   4   1        703.64        792.37       103.59 o
  20   4   1        991.06        929.05       115.11 o
  22   4   1         43.00         70.40        75.88 o
  24   4   1        181.72        262.28       105.06 o
  26   4   1         83.58        118.32        94.09 o
  28   4   1         53.46        109.60        83.08 o
  30   4   1          2.12         52.35        95.66 o
  32   4   1        135.85         19.08       110.94 o
  34   4   1         75.50        458.10       131.01 o
  36   4   1         13.70        -87.63       135.16 o
 -31   5   1          3.39         96.42       175.64 o
 -29   5   1        104.18        105.55       138.69 o
 -27   5   1         30.81         -2.66       111.17 o
 -25   5   1         20.48        -24.58       132.02 o
 -23   5   1        117.61        125.95       115.97 o
 -21   5   1        589.84        498.50        99.56 o
 -19   5   1        269.85        216.11        85.43 o
 -17   5   1        563.27        425.06       115.00 o
 -15   5   1          3.41        -10.45        50.26 o
 -13   5   1         99.44         76.11        51.53 o
 -11   5   1       6993.18       8091.10       437.90 o
  -9   5   1         14.62         -1.93        55.27 o
  -7   5   1       2809.88       2934.97       148.12 o
  -5   5   1        528.33        498.56        69.92 o
  -3   5   1        120.85        157.40        63.80 o
  -1   5   1         30.48         26.86        55.64 o
   1   5   1          2.19         -2.77        54.11 o
   3   5   1        143.89        160.20        54.98 o
   5   5   1         30.74         90.91        62.11 o
   7   5   1         50.78         46.67        64.44 o
   9   5   1          2.27          9.59        57.82 o
  11   5   1         19.03         58.99        70.42 o
  13   5   1          8.13          2.29        58.34 o
  15   5   1        338.08        331.77        75.46 o
  17   5   1         82.53        109.41       115.21 o
  19   5   1        572.73        578.65       161.96 o
  21   5   1         30.71         96.46        92.16 o
  23   5   1          7.86        -26.88        81.85 o
  25   5   1          5.31         75.48        76.73 o
  27   5   1          0.12         85.94       143.08 o
  29   5   1        120.87         25.85       108.64 o
  31   5   1        316.52        985.77       316.17 o
 -24   6   1          0.90         43.38        95.83 o
 -22   6   1         42.24        224.07        93.11 o
 -20   6   1        115.10         87.93        64.62 o
 -18   6   1        593.39        416.39       100.83 o
 -16   6   1         81.69        -42.23        63.19 o
 -14   6   1         16.27         13.57        77.64 o
 -12   6   1          1.57         26.21        81.64 o
 -10   6   1       1079.10       1230.46       165.58 o
  -8   6   1        190.17        200.12        83.51 o
  -6   6   1        480.84        200.46       123.89 o
  -4   6   1        196.72        147.05        71.96 o
  -2   6   1        264.31        228.60        57.42 o
   0   6   1         12.44        -52.76        68.50 o
   2   6   1        201.71         63.13        56.94 o
   4   6   1         85.92         77.05        75.53 o
   6   6   1       2670.29       3060.52       253.22 o
   8   6   1       1143.99       1131.20       173.11 o
  10   6   1       1810.68       1640.25       270.59 o
  12   6   1        205.66        169.45        75.53 o
  14   6   1         47.82         95.28        70.19 o
  16   6   1         52.16        121.47        84.07 o
  18   6   1          4.69         18.03        64.48 o
  20   6   1        115.75        195.70        88.67 o
  22   6   1         31.27        -62.40        84.21 o
  -5   7   1         13.17         55.52        76.90 o
  -3   7   1          1.52         50.39        68.68 o
  -1   7   1        108.83         85.46        90.86 o
   1   7   1          0.18          4.81        65.37 o
   3   7   1         33.73         26.50        67.01 o
   5   7   1         11.31        -33.50        73.81 o
 -44   0   2        231.68        143.47       228.74 o
 -42   0   2         80.23         34.80       162.70 o
 -40   0   2         60.24        411.18       372.59 o
 -38   0   2        428.35        -44.41       296.73 o
 -36   0   2       4022.11       3613.84       389.75 o
 -34   0   2        753.45        642.54       245.91 o
 -32   0   2       4587.84       3809.62       373.92 o
 -30   0   2      14284.59      14655.57       820.50 o
 -28   0   2       2202.06       1999.14       301.50 o
 -26   0   2      11398.75      10867.83       582.21 o
 -24   0   2       5599.26       4335.56       309.72 o
 -22   0   2       5262.27       6852.56       448.38 o
 -20   0   2       4112.72       4974.56       479.39 o
 -18   0   2          3.49        162.23        99.74 o
 -16   0   2      59905.39      56417.65      2354.92 o
 -14   0   2        275.44         43.26       102.66 o
 -12   0   2       7221.76       8864.03       402.42 o
 -10   0   2      12592.58      10906.78       557.93 o
  -8   0   2       2466.11       2357.69       189.99 o
  -6   0   2      23571.91      21934.41       624.87 o
   4   0   2       4099.63       4022.13       251.56 o
   6   0   2      36330.56      35867.83      1613.12 o
   8   0   2      15490.19      13719.37       857.17 o
  10   0   2      12172.01      12252.72       604.67 o
  12   0   2        163.65         23.35        81.19 o
  14   0   2        209.63         -4.84        79.13 o
  16   0   2      26471.29      30731.74      1631.46 o
  18   0   2        332.55        274.75       144.75 o
  20   0   2       2355.58       2681.78       243.79 o
  22   0   2         11.10        184.11       126.05 o
  24   0   2       1856.75       1633.86       286.57 o
  26   0   2      20917.56      22724.71      1501.16 o
  28   0   2        241.98        269.44       163.78 o
  30   0   2       3441.77       3344.26       434.00 o
  32   0   2       2428.51       2020.49       290.10 o
  34   0   2        199.97        -47.63       258.02 o
  36   0   2        126.34       -294.99       294.99 o
  38   0   2        367.99        480.92       468.39 o
  40   0   2       1803.26        850.04       736.19 o
  42   0   2          5.95        141.10       202.51 o
 -45   1   2          0.16       -183.86       211.24 o
 -43   1   2         89.07        284.36       173.04 o
 -41   1   2         46.15        114.03       139.08 o
 -39   1   2          8.76         27.01       115.52 o
 -37   1   2        246.54        527.93       164.54 o
 -35   1   2        466.51        380.66       148.91 o
 -33   1   2        303.39        179.10       121.38 o
 -31   1   2        793.12        893.69       172.97 o
 -29   1   2       5295.68       5272.51       315.63 o
 -27   1   2       1328.21       1184.69       207.89 o
 -25   1   2        693.51        699.01       154.90 o
 -23   1   2       1007.44        893.36       121.62 o
 -21   1   2        146.10        145.44        83.87 o
 -19   1   2        160.22         93.88        68.86 o
 -17   1   2      20891.78      21904.98       642.71 o
 -15   1   2         43.32        148.48        75.77 o
 -13   1   2       2578.55       2503.55       124.56 o
 -11   1   2       1960.50       1814.82       125.49 o
  -9   1   2      14906.07      14718.05       441.47 o
  -7   1   2       7518.18       6583.95       192.40 o
  -5   1   2         95.81        122.37        39.32 o
  -3   1   2      81623.33      65445.19      2559.67 o
  -1   1   2       2923.08       2285.32        86.12 o
   1   1   2      30667.08      28062.43       602.91 o
   3   1   2         47.56         84.08        48.26 o
   5   1   2       7139.49       6750.82       259.75 o
   7   1   2       9634.28       8353.28       257.02 o
   9   1   2       4117.12       3738.62       176.23 o
  11   1   2       2257.47       2356.44       144.23 o
  13   1   2          1.76         -7.40        56.62 o
  15   1   2        111.23         40.64        82.04 o
  17   1   2       1118.70       1578.10       148.35 o
  19   1   2         85.73         58.61        97.54 o
  21   1   2         28.07        161.46       120.92 o
  23   1   2       1893.31       1983.52       212.86 o
  25   1   2        423.20        531.02       151.67 o
  27   1   2       3183.29       2840.78       283.80 o
  29   1   2        376.79        371.28       132.22 o
  31   1   2       1221.75       1149.92       169.02 o
  33   1   2        374.65        313.91       138.38 o
  35   1   2        219.16        -19.75       129.18 o
  37   1   2         43.32         36.02       111.64 o
  39   1   2        107.20        428.26       279.37 o
  41   1   2        113.04       -225.36       225.36 o
  43   1   2         55.37         22.74       143.17 o
 -44   2   2        112.39        288.44       247.92 o
 -42   2   2         32.58       -116.33       167.16 o
 -40   2   2         24.66        143.23       194.33 o
 -38   2   2         22.08       -176.74       176.74 o
 -36   2   2        343.43        310.51       172.41 o
 -34   2   2          0.25          9.79       149.46 o
 -32   2   2        278.83        392.35       145.81 o
 -30   2   2       3583.12       3424.86       277.02 o
 -28   2   2       2599.72       2615.30       313.23 o
 -26   2   2       1755.59       1889.72       337.01 o
 -24   2   2         89.87        127.06        86.41 o
 -22   2   2        250.20        280.58        89.32 o
 -20   2   2         13.06         61.44        82.14 o
 -18   2   2        248.62        376.17        85.99 o
 -16   2   2        211.51        286.65        79.82 o
 -14   2   2       7354.39       7701.49       244.87 o
 -12   2   2        116.24         53.75        55.54 o
 -10   2   2       4405.71       3972.85       138.05 o
  -8   2   2        956.84        758.71        57.21 o
  -6   2   2       4651.12       3715.70       112.57 o
  -4   2   2       9947.86       9578.61       241.74 o
  -2   2   2       2736.69       2511.94        92.67 o
   0   2   2      11098.86       9951.82       402.68 o
   2   2   2       6478.05       5622.22       132.41 o
   4   2   2        511.87        489.10        64.59 o
   6   2   2        884.28        828.09        86.04 o
   8   2   2        220.69        136.29        49.85 o
  10   2   2      34181.68      34336.80       845.04 o
  12   2   2       3493.62       3390.80       146.62 o
  14   2   2        470.08        454.52        97.46 o
  16   2   2        671.87        631.37        86.99 o
  18   2   2        169.86        237.87        95.15 o
  20   2   2        569.51        531.12       134.39 o
  22   2   2       1927.06       1747.28       167.03 o
  24   2   2        765.84        920.36       145.03 o
  26   2   2       1515.95       1558.61       192.12 o
  28   2   2        257.53         86.36       116.68 o
  30   2   2        156.05        117.77       114.18 o
  32   2   2         14.13        146.89       150.97 o
  34   2   2        258.73        313.80       168.67 o
  36   2   2        108.09        121.72       128.71 o
  38   2   2        123.24        342.25       155.25 o
  40   2   2          7.46        -22.65       131.78 o
 -41   3   2          1.98         43.81       132.87 o
 -39   3   2         40.97        331.67       153.60 o
 -37   3   2        195.15        117.79       134.33 o
 -35   3   2         20.72        171.00       276.62 o
 -33   3   2       1029.88       1036.98       203.06 o
 -31   3   2        194.59         34.84        88.67 o
 -29   3   2       1081.15       1051.70       145.39 o
 -27   3   2        315.49        181.01       118.08 o
 -25   3   2         13.70         45.48        72.67 o
 -23   3   2        699.19        742.81       116.30 o
 -21   3   2        296.73        260.81       128.55 o
 -19   3   2        329.39        411.83        74.08 o
 -17   3   2         96.58        109.50        67.45 o
 -15   3   2        366.50        355.58        89.02 o
 -13   3   2        547.78       1068.81       504.54 o
 -11   3   2        765.81        813.37        93.29 o
  -9   3   2       4712.25       4216.40       132.30 o
  -7   3   2        725.79        798.53        62.11 o
  -5   3   2        156.66        126.70        31.51 o
  -3   3   2       1728.99       1850.89        76.36 o
  -1   3   2       1854.23       2019.16       112.11 o
   1   3   2       6978.99       7159.43       193.00 o
   3   3   2       7679.39       6791.77       169.97 o
   5   3   2         15.70        -20.62        34.90 o
   7   3   2       2565.65       2427.73       120.99 o
   9   3   2        414.20        345.65        68.66 o
  11   3   2        611.86        599.05        64.25 o
  13   3   2        178.08        215.52        63.65 o
  15   3   2          8.92         31.90        53.68 o
  17   3   2        510.82        573.68        98.36 o
  19   3   2       1637.55       1745.46       151.97 o
  21   3   2         31.03         15.33        64.70 o
  23   3   2       1740.72       1855.33       173.66 o
  25   3   2         13.53        -20.52       111.48 o
  27   3   2        931.94        953.06       160.15 o
  29   3   2        287.76        249.25       120.53 o
  31   3   2        546.62        579.53       198.63 o
  33   3   2         89.85         70.40       185.16 o
  35   3   2        113.36        189.30       159.62 o
  37   3   2         17.86        -56.88       115.27 o
  39   3   2        295.79        312.56       189.03 o
 -36   4   2         29.15         11.63        85.03 o
 -34   4   2        102.50        -38.27       103.25 o
 -32   4   2         81.17          4.47        91.96 o
 -30   4   2         11.82         26.14        67.51 o
 -28   4   2        363.53        399.96       108.80 o
 -26   4   2          0.53         43.83        70.35 o
 -24   4   2        252.50        228.91        96.56 o
 -22   4   2        298.37        222.46        82.74 o
 -20   4   2       1443.23       1362.27       126.47 o
 -18   4   2        389.56        440.42        86.44 o
 -16   4   2        180.27        209.99        75.95 o
 -14   4   2         55.38         67.97        64.41 o
 -12   4   2       1796.63       1632.18       197.22 o
 -10   4   2        106.74        146.04        51.84 o
  -8   4   2        562.32        491.08        91.51 o
  -6   4   2          0.08        -26.76        40.63 o
  -4   4   2        773.65        816.26        87.53 o
  -2   4   2         47.27         15.71        95.36 o
   0   4   2         41.71         74.97        51.40 o
   2   4   2         30.06         75.91        54.86 o
   4   4   2          0.01         81.38        56.84 o
   6   4   2        174.14        169.43        58.31 o
   8   4   2        142.39        214.92        49.87 o
  10   4   2          2.45         28.13        64.05 o
  12   4   2       2128.00       2181.56       129.21 o
  14   4   2       3884.94       3997.64       219.08 o
  16   4   2       7140.44       6978.96       269.38 o
  18   4   2       2349.18       2403.13       174.37 o
  20   4   2        144.61        222.98        93.14 o
  22   4   2       2240.30       1914.93       170.63 o
  24   4   2          0.97         18.74        71.93 o
  26   4   2        164.48         45.47        94.86 o
  28   4   2          0.36        104.67        87.40 o
  30   4   2        152.81         62.12       105.61 o
  32   4   2         50.63        -41.51        85.92 o
  34   4   2         16.50        -26.16       113.15 o
 -31   5   2         82.46         20.07        90.03 o
 -29   5   2        216.75        357.45       128.56 o
 -27   5   2          2.05       -118.69       118.69 o
 -25   5   2         59.61        -81.77       101.00 o
 -23   5   2         19.83        -44.37        75.63 o
 -21   5   2        271.60        172.50        81.84 o
 -19   5   2       1333.02       1361.80       248.05 o
 -17   5   2       1036.53        783.16       213.24 o
 -15   5   2          6.23        -20.56        47.82 o
 -13   5   2        529.54        494.36        96.99 o
 -11   5   2       5929.99       6729.70       385.98 o
  -9   5   2        412.98        416.61        69.83 o
  -7   5   2        468.21        408.96        74.33 o
  -5   5   2        356.73        328.75        63.72 o
  -3   5   2        298.59        320.58        90.81 o
  -1   5   2         21.76         16.85        50.21 o
   1   5   2         33.19         25.50        52.71 o
   3   5   2        977.06        913.33        95.04 o
   5   5   2        348.72        332.04        74.05 o
   7   5   2         80.67          2.49        53.68 o
   9   5   2        882.17        857.63       132.44 o
  11   5   2        206.50        194.47        75.56 o
  13   5   2        363.14        334.84        96.75 o
  15   5   2         30.77          1.60        51.15 o
  17   5   2         24.45         -5.75        76.91 o
  19   5   2        192.51        237.39        78.50 o
  21   5   2         54.81         66.53        75.15 o
  23   5   2         81.69        178.33       124.17 o
  25   5   2         52.74        -88.96       105.68 o
  27   5   2         99.74        171.11       106.80 o
  29   5   2        102.49        176.61       121.00 o
 -24   6   2        293.78         93.77        94.78 o
 -22   6   2         35.87         75.15        84.04 o
 -20   6   2          0.30         50.70        69.36 o
 -18   6   2         78.15        277.46       103.36 o
 -16   6   2         50.95         71.42        56.79 o
 -14   6   2        189.62        243.38        97.57 o
 -12   6   2          2.05         26.37        66.13 o
 -10   6   2         74.28         39.85        81.32 o
  -8   6   2         76.13         47.84        76.91 o
  -6   6   2        293.22        142.53       105.31 o
  -4   6   2        299.70        201.62        78.80 o
  -2   6   2         70.58         54.93        59.90 o
   0   6   2         61.27         34.35        58.37 o
   2   6   2        474.79        268.87        87.58 o
   4   6   2        447.33        332.63        96.34 o
   6   6   2        258.70        244.74        82.99 o
   8   6   2        161.65        169.52        78.94 o
  10   6   2          8.85         54.26        83.75 o
  12   6   2         43.16        165.21        96.58 o
  14   6   2        368.02        172.31       109.15 o
  16   6   2          0.44         -3.92        72.61 o
  18   6   2        182.42        176.54        96.26 o
  20   6   2        498.91        392.00       142.60 o
  22   6   2          1.98        141.58       106.79 o
  -7   7   2         52.29         68.45        88.34 o
  -5   7   2        301.09        331.04       132.25 o
  -3   7   2         27.36        -39.76        69.72 o
  -1   7   2          0.68         42.42        87.80 o
   1   7   2         12.71         70.28        83.98 o
   3   7   2         67.51          7.49        88.24 o
 -45   1   3          6.78       -179.16       179.16 o
 -43   1   3         18.35        -36.35       119.70 o
 -41   1   3          0.36        150.01       184.00 o
 -39   1   3          0.19        180.58       130.73 o
 -37   1   3         59.35       -129.74       138.76 o
 -35   1   3        113.13         43.37       109.14 o
 -33   1   3          8.16         86.56       129.21 o
 -31   1   3       1293.62       1332.89       182.28 o
 -29   1   3       2310.66       2252.40       243.49 o
 -27   1   3        122.48         70.58        87.67 o
 -25   1   3        608.16        399.61       108.79 o
 -23   1   3       4336.58       4853.72       250.12 o
 -21   1   3        187.94        132.22        89.30 o
 -19   1   3         98.35        105.96        91.47 o
 -17   1   3        872.22       1343.47       141.98 o
 -15   1   3      13376.33      13396.66       484.98 o
 -13   1   3       1373.71       1686.36       125.37 o
 -11   1   3       9625.38       8229.50       276.01 o
  -9   1   3         84.40         61.51        46.96 o
  -7   1   3       1143.18       1044.34        69.77 o
  -5   1   3         50.21        102.04        34.32 o
  -3   1   3         49.62        113.39        19.30 o
  -1   1   3      32712.77      27654.12       564.53 o
   1   1   3       1794.27       1679.28        66.42 o
   3   1   3      44274.06      39631.38       823.04 o
   5   1   3        267.74        215.55        79.39 o
   7   1   3       5135.73       4844.40       195.70 o
   9   1   3       9987.17      10444.94       360.26 o
  11   1   3      29342.59      26805.52       741.12 o
  13   1   3       7176.63       6779.27       323.66 o
  15   1   3      10101.56      11110.96       409.83 o
  17   1   3        254.72        121.33        78.82 o
  19   1   3        522.09        454.35        94.19 o
  21   1   3          3.92         62.33        77.94 o
  23   1   3       1290.73       1398.58       163.64 o
  25   1   3          6.51        154.49       101.15 o
  27   1   3         18.70        135.35       117.17 o
  29   1   3       1043.60        930.45       164.11 o
  31   1   3        921.05        865.38       176.97 o
  33   1   3          9.73         86.45       135.15 o
  35   1   3         69.60          8.81       110.37 o
  37   1   3        151.07         95.94       254.99 o
  39   1   3        451.19        220.25       185.76 o
  41   1   3         14.04         79.78       200.26 o
 -44   2   3        426.62        498.22       239.33 o
 -42   2   3         44.39       -121.44       175.89 o
 -40   2   3         15.49         21.33       117.11 o
 -38   2   3        147.23        126.84       138.17 o
 -36   2   3          0.40        -74.54       161.00 o
 -34   2   3        942.80        948.33       152.41 o
 -32   2   3         91.59         55.94        88.23 o
 -30   2   3        258.99         83.77       104.94 o
 -28   2   3       2686.97       2689.95       194.37 o
 -26   2   3        818.98        910.00       122.15 o
 -24   2   3        844.54       1071.69       146.76 o
 -22   2   3        670.48        808.01       104.86 o
 -20   2   3        126.54        238.44        80.55 o
 -18   2   3       2249.45       2372.68       245.67 o
 -16   2   3       1480.34       1780.69       146.30 o
 -14   2   3       1185.15       1047.46        92.65 o
 -12   2   3        846.09        911.95        78.40 o
 -10   2   3       4100.05       3890.36       112.92 o
  -8   2   3       3443.18       3102.83       116.69 o
  -6   2   3       5667.36       5394.58       270.77 o
  -4   2   3        330.31        295.38        44.89 o
  -2   2   3       1007.33       1117.24       143.71 o
   0   2   3       1943.83       1521.68       100.64 o
   2   2   3        298.23        356.07        43.59 o
   4   2   3      17813.88      16450.81       457.84 o
   6   2   3      17736.75      15423.21       361.37 o
   8   2   3       4018.42       3858.57       164.99 o
  10   2   3      14170.12      14631.79       364.95 o
  12   2   3       2160.90       2345.16       139.75 o
  14   2   3          0.56          1.71        60.44 o
  16   2   3       2235.87       2092.48       144.80 o
  18   2   3       2097.97       2758.23       242.60 o
  20   2   3       2919.97       3037.73       209.76 o
  22   2   3       1639.11       1736.68       182.00 o
  24   2   3       2136.61       2223.03       202.13 o
  26   2   3       2139.47       2075.10       187.43 o
  28   2   3         33.61        118.09       141.32 o
  30   2   3       1701.51       1420.03       237.45 o
  32   2   3         28.33          3.34       116.00 o
  34   2   3         88.29         61.21       156.94 o
  36   2   3          0.58       -133.55       133.55 o
  38   2   3        182.57        469.89       199.25 o
  40   2   3         96.10        113.82       281.41 o
 -41   3   3          0.92       -153.10       153.10 o
 -39   3   3        209.55        381.72       212.47 o
 -37   3   3         79.95         69.43       152.35 o
 -35   3   3        476.20        760.06       172.40 o
 -33   3   3         17.30         -2.03       103.49 o
 -31   3   3       1733.19       1645.83       180.84 o
 -29   3   3         48.88         48.77        91.44 o
 -27   3   3       2989.60       3587.74       269.58 o
 -25   3   3       1472.62       1520.75       151.67 o
 -23   3   3       1524.30       1465.95       220.27 o
 -21   3   3        215.52        268.27        87.48 o
 -19   3   3        230.44        265.98        66.21 o
 -17   3   3         81.11         53.20        55.15 o
 -15   3   3        571.46        727.79        77.27 o
 -13   3   3        440.51        335.44        60.53 o
 -11   3   3       4448.72       4115.85       162.51 o
  -9   3   3        100.36         99.87        52.20 o
  -7   3   3        241.82        202.41        47.04 o
  -5   3   3       3112.63       3137.86        97.26 o
  -3   3   3       1986.99       1858.03        72.03 o
  -1   3   3       2481.02       2635.52       125.94 o
   1   3   3       3237.95       3331.25       127.59 o
   3   3   3          2.03          0.70        29.05 o
   5   3   3       1665.73       1697.75       135.27 o
   7   3   3          6.48        -27.71        56.16 o
   9   3   3        982.27       1078.82       128.08 o
  11   3   3        117.62         80.76        67.14 o
  13   3   3          2.69         76.88        63.27 o
  15   3   3        118.90         71.82        57.21 o
  17   3   3        177.56        189.44        81.41 o
  19   3   3        913.40       1051.99       115.60 o
  21   3   3       2535.05       2690.66       187.72 o
  23   3   3        337.94        334.00       130.62 o
  25   3   3       1569.35       1597.71       227.70 o
  27   3   3          1.45         -8.04        90.94 o
  29   3   3         78.95        224.43       119.69 o
  31   3   3         39.04        125.87       146.61 o
  33   3   3         14.73         58.39       145.84 o
  35   3   3        148.47        217.65       173.82 o
  37   3   3          5.95        189.09       166.31 o
 -38   4   3         41.72          9.10       106.80 o
 -36   4   3        105.86        191.29       112.19 o
 -34   4   3          2.53        -25.15        77.63 o
 -32   4   3        321.30        188.06       115.41 o
 -30   4   3         46.50         57.18        73.42 o
 -28   4   3        946.85        710.93       155.80 o
 -26   4   3        298.93        328.98       106.45 o
 -24   4   3          4.42          4.51        58.81 o
 -22   4   3        392.34        440.95        89.95 o
 -20   4   3       1953.35       1995.06       150.56 o
 -18   4   3        744.78       1008.96       135.21 o
 -16   4   3        278.90        197.84        93.03 o
 -14   4   3         16.23         21.66        70.53 o
 -12   4   3        102.46         95.18        53.50 o
 -10   4   3        850.00        689.95       186.47 o
  -8   4   3        559.45        452.00        82.83 o
  -6   4   3        595.90        613.60        68.10 o
  -4   4   3         17.56         50.22        50.97 o
  -2   4   3          2.49         36.59        62.36 o
   0   4   3        689.42        802.95        85.48 o
   2   4   3        780.99        975.74        78.18 o
   4   4   3       2526.01       2619.81       132.98 o
   6   4   3         28.38         29.16        53.79 o
   8   4   3        422.86        528.00        72.20 o
  10   4   3        221.85        167.26        66.49 o
  12   4   3         52.07         77.78        56.37 o
  14   4   3        460.20        426.30       106.77 o
  16   4   3       7482.84       6839.53       512.48 o
  18   4   3          0.92        -63.41       100.51 o
  20   4   3         93.00        165.47        89.36 o
  22   4   3        111.76         17.38        80.16 o
  24   4   3          0.02         92.94       102.39 o
  26   4   3        160.39        340.72       122.05 o
  28   4   3         18.06        117.17        86.26 o
  30   4   3          5.89        175.23       120.69 o
  32   4   3         25.41        198.80       127.39 o
  34   4   3         43.49       -116.04       116.04 o
 -33   5   3          4.79        222.00       177.90 o
 -31   5   3          4.60        -27.10       111.24 o
 -29   5   3        127.31        135.48       102.53 o
 -27   5   3        148.55         76.26       113.25 o
 -25   5   3        526.62        845.73       145.59 o
 -23   5   3        638.55        476.93       105.39 o
 -21   5   3        508.53        541.93        82.47 o
 -19   5   3        847.70       1062.16       181.86 o
 -17   5   3        614.97        305.77       260.00 o
 -15   5   3        362.79        223.82       142.18 o
 -13   5   3        926.87        970.02       246.92 o
 -11   5   3       2009.34       2077.03       151.07 o
  -9   5   3       1064.80       1172.24       101.46 o
  -7   5   3        269.99        201.87        82.12 o
  -5   5   3        609.61        641.04        89.93 o
  -3   5   3          6.52        -19.54        68.54 o
  -1   5   3       2301.65       2408.19       145.39 o
   1   5   3       1343.59       1553.96       100.87 o
   3   5   3       1431.54       1418.46       114.70 o
   5   5   3       7169.74       7574.85       314.22 o
   7   5   3       1116.72        909.57       148.71 o
   9   5   3       4003.97       4273.96       219.23 o
  11   5   3        433.14        435.63        88.12 o
  13   5   3         34.58        -12.61        51.98 o
  15   5   3        978.57       1019.69       183.41 o
  17   5   3         34.98         20.38        73.77 o
  19   5   3        438.39        504.00        96.75 o
  21   5   3         70.73         34.28        69.81 o
  23   5   3          0.38       -106.14       106.14 o
  25   5   3         11.70        214.04       147.56 o
  27   5   3         27.95        -74.73        94.24 o
  29   5   3         73.00         15.85       148.80 o
 -24   6   3         11.05        108.52       185.35 o
 -22   6   3         13.49         51.79        93.82 o
 -20   6   3        213.71        105.36        87.73 o
 -18   6   3        162.76         92.16        65.38 o
 -16   6   3        307.71        263.67       156.07 o
 -14   6   3          0.64         43.03        59.81 o
 -12   6   3         83.58         77.07        65.74 o
 -10   6   3        442.52        358.77       185.66 o
  -8   6   3        249.08        246.82       136.63 o
  -6   6   3        512.42        422.12       122.11 o
  -4   6   3        393.54        313.77        75.66 o
  -2   6   3        115.89        123.05        60.91 o
   0   6   3        679.01        616.24        82.61 o
   2   6   3        166.32        159.29        71.74 o
   4   6   3        798.94        482.31       180.97 o
   6   6   3        523.91        393.25        92.70 o
   8   6   3        474.14        401.35        95.03 o
  10   6   3        637.94        461.58       210.17 o
  12   6   3         97.59         58.22        63.34 o
  14   6   3         41.35        -26.71        80.89 o
  16   6   3          4.86         73.26        70.07 o
  18   6   3        125.00         25.07        61.07 o
  20   6   3          0.17        270.32       122.69 o
  -7   7   3        180.80        328.69       131.10 o
  -5   7   3         12.20         36.78        76.88 o
  -3   7   3         15.79         90.99        92.35 o
  -1   7   3        119.21        182.72        80.94 o
   1   7   3         89.52        -19.08        84.89 o
   3   7   3          0.07          7.87        64.19 o
 -46   0   4        239.84        405.86       317.29 o
 -44   0   4         30.14          6.98       179.56 o
 -42   0   4          7.73        143.90       300.55 o
 -40   0   4        491.40        415.87       240.39 o
 -38   0   4       1188.76       1037.77       244.19 o
 -36   0   4       4953.19       4295.39       419.95 o
 -34   0   4          0.31        -20.58       152.83 o
 -32   0   4       7313.16       7500.68       626.71 o
 -30   0   4        114.41         27.41       119.94 o
 -28   0   4       9404.40       9646.13       873.40 o
 -26   0   4       1627.03       1735.07       357.25 o
 -24   0   4       1876.98       2461.53       273.67 o
 -22   0   4      12407.13      14943.60       934.51 o
 -20   0   4       4676.04       5913.78       398.11 o
 -18   0   4      13426.22      12976.90       674.51 o
 -16   0   4      31651.72      33867.40      1392.65 o
 -14   0   4       8291.86       7893.20       428.80 o
 -12   0   4       9219.49       7382.99       401.85 o
 -10   0   4      10822.26      10283.67       418.88 o
  -8   0   4       2924.18       3061.20       189.59 o
  -6   0   4        857.24        864.14        74.13 o
   2   0   4       1477.96       1150.59       110.46 o
   4   0   4       1707.11       1672.55       173.93 o
   6   0   4      24703.46      21999.56       959.71 o
   8   0   4      14217.12      13164.59       671.25 o
  10   0   4       9559.00       8779.10       397.00 o
  12   0   4       1638.51       1700.85       172.93 o
  14   0   4      19587.47      20516.36       805.49 o
  16   0   4        569.10       1192.19       195.61 o
  18   0   4         37.41        -99.75       104.80 o
  20   0   4          3.25        -57.65       136.39 o
  22   0   4        235.92        129.35       210.67 o
  24   0   4        964.86       1028.95       206.98 o
  26   0   4       8374.69       7078.28       603.72 o
  28   0   4       1302.22       1148.06       286.73 o
  30   0   4         65.50        -14.74       153.49 o
  32   0   4       1517.17       1403.09       274.53 o
  34   0   4       1839.94       1476.12      1050.05 o
  36   0   4        136.76         89.89       166.54 o
  38   0   4       1914.90       1325.80      1077.74 o
  40   0   4        898.11        728.89       645.58 o
  42   0   4        257.91        176.65       220.54 o
 -45   1   4        183.94        488.88       197.81 o
 -43   1   4        864.27       1055.98       270.18 o
 -41   1   4          3.89         14.45       116.55 o
 -39   1   4        634.08        922.67       234.04 o
 -37   1   4        328.68        169.14       122.60 o
 -35   1   4          6.72        -28.92        99.05 o
 -33   1   4         30.88        -80.32       100.99 o
 -31   1   4       1274.91       1051.60       172.84 o
 -29   1   4       1789.30       1777.90       179.25 o
 -27   1   4        138.43        141.33       108.91 o
 -25   1   4         20.98         63.39        73.13 o
 -23   1   4        203.82         84.62        75.13 o
 -21   1   4        175.14        206.65        69.90 o
 -19   1   4       3030.56       3139.16       185.43 o
 -17   1   4      26266.98      27642.14       997.32 o
 -15   1   4      15187.11      14380.50       398.36 o
 -13   1   4      22325.77      21337.09       592.02 o
 -11   1   4        780.46        713.31        67.70 o
  -9   1   4       1156.64       1217.98        80.75 o
  -7   1   4      24066.90      22752.31       471.36 o
  -5   1   4      18076.35      16335.43       360.93 o
  -3   1   4       3752.84       3079.04       123.42 o
  -1   1   4       4544.54       3710.14       105.02 o
   1   1   4      12613.34      11720.29       266.68 o
   3   1   4       1798.28       1557.66        89.04 o
   5   1   4        142.95        123.80        80.65 o
   7   1   4          0.16         10.34        81.63 o
   9   1   4       1032.62       1389.69       114.01 o
  11   1   4      30123.06      31045.06       933.62 o
  13   1   4        793.50        959.93       101.40 o
  15   1   4      11568.58      10965.18       460.37 o
  17   1   4       1043.45       1340.66       123.05 o
  19   1   4         23.15         24.55        82.24 o
  21   1   4       1818.21       1717.92       173.89 o
  23   1   4       7914.75       7615.51       472.59 o
  25   1   4        323.45        330.66       161.79 o
  27   1   4          4.24         86.74       121.54 o
  29   1   4        143.44         10.64        90.58 o
  31   1   4        249.12        219.72       162.16 o
  33   1   4        283.19        112.19       126.03 o
  35   1   4         42.13         81.58       116.77 o
  37   1   4          0.01         23.10       201.66 o
  39   1   4         11.39         64.36       180.62 o
  41   1   4         66.29        173.18       164.61 o
 -44   2   4         94.79         -5.87       191.49 o
 -42   2   4          8.51         60.20       128.27 o
 -40   2   4         17.20       -125.20       190.14 o
 -38   2   4        515.09        810.15       180.44 o
 -36   2   4        146.24        239.53       120.60 o
 -34   2   4         26.25        -50.82       110.37 o
 -32   2   4        133.63        197.50       133.50 o
 -30   2   4       1759.04       1853.50       208.86 o
 -28   2   4        311.14        221.43       136.49 o
 -26   2   4        803.22        807.62       129.39 o
 -24   2   4        753.33        802.16       105.25 o
 -22   2   4        172.29         92.85        80.69 o
 -20   2   4       4011.71       4340.28       173.10 o
 -18   2   4          0.61         37.25        62.32 o
 -16   2   4       4511.50       3939.96       230.32 o
 -14   2   4       3787.13       3229.18       257.17 o
 -12   2   4       1407.07       1289.68       101.55 o
 -10   2   4       1304.73       1358.63       131.34 o
  -8   2   4       5554.56       5239.70       167.65 o
  -6   2   4      33562.83      31621.58       640.77 o
  -4   2   4        133.62        173.72        38.86 o
  -2   2   4          4.45         27.23        26.99 o
   0   2   4        892.29       1009.61        51.54 o
   2   2   4       2026.85       1836.11       109.98 o
   4   2   4       3414.27       3418.91       164.57 o
   6   2   4       1071.19       1029.70        76.93 o
   8   2   4        238.63        256.67        80.81 o
  10   2   4       3677.61       3865.46       189.72 o
  12   2   4       6806.99       6084.36       290.08 o
  14   2   4         13.68         29.25        64.00 o
  16   2   4        532.01        426.45        97.74 o
  18   2   4         26.09         28.86        80.35 o
  20   2   4        161.33        219.90       110.93 o
  22   2   4        656.99        445.77       134.67 o
  24   2   4       3220.00       3135.07       362.96 o
  26   2   4        290.14        357.15       150.65 o
  28   2   4        290.39         69.55       117.24 o
  30   2   4        135.41         66.18       111.40 o
  32   2   4          5.41          9.71       213.32 o
  34   2   4         51.77         62.69       145.25 o
  36   2   4        203.88        268.09       181.76 o
  38   2   4        324.13        772.56       293.04 o
  40   2   4         85.14        127.88       178.52 o
 -41   3   4          0.64        -13.29       158.21 o
 -39   3   4          8.92         74.06       108.04 o
 -37   3   4          5.03         84.35       109.32 o
 -35   3   4        425.77        366.02       122.91 o
 -33   3   4        506.54        679.37       170.24 o
 -31   3   4          0.00         -1.57       100.42 o
 -29   3   4       2581.64       2447.38       251.00 o
 -27   3   4         67.85         79.28        94.33 o
 -25   3   4        266.20        246.04        88.13 o
 -23   3   4         35.48         25.84        72.20 o
 -21   3   4        359.04        230.22        89.88 o
 -19   3   4       1324.70       1255.13       107.95 o
 -17   3   4        587.70        757.68        68.07 o
 -15   3   4         64.47         43.12        39.44 o
 -13   3   4       8391.15       8508.58       260.80 o
 -11   3   4        359.65        349.22        63.65 o
  -9   3   4       1768.38       1740.01       175.13 o
  -7   3   4       2785.79       3101.34       114.36 o
  -5   3   4       3908.06       3929.64       113.62 o
  -3   3   4       6025.67       6323.37       154.99 o
  -1   3   4      13678.53      14314.29       345.62 o
   1   3   4        874.78        664.97       144.28 o
   3   3   4        198.09        159.59        45.56 o
   5   3   4         11.10        -17.67        41.02 o
   7   3   4         96.29        135.55        61.97 o
   9   3   4         71.22         29.63        82.40 o
  11   3   4         39.75         37.44        77.01 o
  13   3   4        374.82        491.01        82.73 o
  15   3   4         77.64         18.89        56.48 o
  17   3   4        221.57        239.55        78.05 o
  19   3   4       2953.83       3029.30       208.62 o
  21   3   4        364.22        333.27        93.17 o
  23   3   4        287.76        372.29       110.26 o
  25   3   4         13.70        108.05       111.61 o
  27   3   4        244.81        198.03       132.77 o
  29   3   4          7.38        128.34       120.72 o
  31   3   4          0.31        -45.41       113.83 o
  33   3   4          7.76        198.78       130.94 o
  35   3   4          0.43         30.21       109.91 o
  37   3   4          1.35        107.65       128.01 o
 -38   4   4          2.12        -38.59       114.57 o
 -36   4   4        234.21        175.87       109.38 o
 -34   4   4          8.53         26.77        75.60 o
 -32   4   4        230.73        227.94       110.24 o
 -30   4   4         76.78         98.27        66.94 o
 -28   4   4        553.54        453.60        91.67 o
 -26   4   4         72.10         96.69        91.04 o
 -24   4   4         86.30        -10.63        82.22 o
 -22   4   4        726.02        752.05       102.46 o
 -20   4   4       3294.34       3554.63       176.26 o
 -18   4   4        518.76        345.76        67.69 o
 -16   4   4        222.08        163.78        68.10 o
 -14   4   4       3883.44       3898.04       186.42 o
 -12   4   4       2152.65       2504.87       165.32 o
 -10   4   4         12.81         46.28        49.74 o
  -8   4   4       1273.79       1241.83        80.68 o
  -6   4   4         75.51        111.54        45.59 o
  -4   4   4       1303.81       1260.48        82.20 o
  -2   4   4        333.60        341.59        55.90 o
   0   4   4        354.48        307.00        63.15 o
   2   4   4        128.60        140.71        44.25 o
   4   4   4         18.43        -21.70        49.42 o
   6   4   4       2520.18       2657.52       144.24 o
   8   4   4         75.58         70.67        57.27 o
  10   4   4         65.83         33.30        62.48 o
  12   4   4       1825.86       1991.08       118.38 o
  14   4   4        223.01        248.33        93.57 o
  16   4   4       2329.07       2458.50       193.65 o
  18   4   4        410.09        375.82       101.90 o
  20   4   4        144.86        211.46       105.30 o
  22   4   4        761.69        699.65       153.66 o
  24   4   4        214.47        245.18       104.94 o
  26   4   4         35.81        251.30       116.07 o
  28   4   4         16.28        313.48       210.21 o
  30   4   4         30.87         73.03        88.68 o
  32   4   4          3.04        -92.81       124.78 o
  34   4   4        148.07        212.40       132.89 o
 -33   5   4          0.02         41.11       101.82 o
 -31   5   4        181.17        204.41       111.55 o
 -29   5   4         57.16        173.98       139.10 o
 -27   5   4         14.28         78.77       102.59 o
 -25   5   4        225.98        283.62       127.03 o
 -23   5   4         36.17        107.25        71.96 o
 -21   5   4        131.33         79.40        68.02 o
 -19   5   4        228.65         92.00        65.70 o
 -17   5   4        289.97        198.58        65.52 o
 -15   5   4       4548.06       4507.09       201.21 o
 -13   5   4       1896.63       1958.22       113.48 o
 -11   5   4       2413.55       2335.05       116.25 o
  -9   5   4        339.60        336.63        74.43 o
  -7   5   4       1117.57       1120.14       115.23 o
  -5   5   4       1318.46       1338.64        94.96 o
  -3   5   4       2987.90       3190.92       263.41 o
  -1   5   4          0.49         63.97        59.23 o
   1   5   4       5333.43       5527.45       174.14 o
   3   5   4         22.73          3.65        58.14 o
   5   5   4       3414.72       3663.00       203.77 o
   7   5   4        141.57        195.97        70.22 o
   9   5   4       2627.79       2413.01       242.26 o
  11   5   4        147.96         58.55        62.48 o
  13   5   4        592.20        564.11       116.19 o
  15   5   4       1603.40       1582.00       140.55 o
  17   5   4        157.65        217.76        96.95 o
  19   5   4        121.33        111.81        91.00 o
  21   5   4         42.57         97.03       116.77 o
  23   5   4        127.39        204.75       138.58 o
  25   5   4          1.73        -35.23       104.86 o
  27   5   4          6.50         -4.08       134.14 o
 -24   6   4         63.43        -69.31       113.37 o
 -22   6   4        184.43         82.21       122.89 o
 -20   6   4          7.11        112.17        96.19 o
 -18   6   4         88.62        164.49        63.00 o
 -16   6   4         89.05         -3.61        60.79 o
 -14   6   4        140.34         77.87       100.09 o
 -12   6   4        359.68        278.93       158.71 o
 -10   6   4        562.41        291.14       192.22 o
  -8   6   4       1131.56        727.23       349.85 o
  -6   6   4       2737.93       3276.00       232.03 o
  -4   6   4         61.71         77.45        59.17 o
  -2   6   4       1565.35       1829.34       111.00 o
   0   6   4        241.87        158.57        74.91 o
   2   6   4         13.00         72.47        54.36 o
   4   6   4         45.05         36.79        62.45 o
   6   6   4         21.75        -69.29        69.29 o
   8   6   4         10.15         59.22        75.55 o
  10   6   4        477.57        401.69       102.84 o
  12   6   4        136.99         67.06        69.75 o
  14   6   4        224.05         58.56        70.65 o
  16   6   4          0.74        -74.28        79.17 o
  18   6   4         17.65         59.32       109.54 o
  20   6   4        189.64        306.59       100.74 o
  -7   7   4        152.87        404.48       164.40 o
  -5   7   4         19.58          4.75       113.22 o
  -3   7   4         72.82        145.64       104.81 o
  -1   7   4          0.37         26.84        81.73 o
   1   7   4          2.53         79.36        78.64 o
 -45   1   5         52.93        262.18       234.02 o
 -43   1   5        338.35        587.11       206.41 o
 -41   1   5         55.75        -12.62       126.89 o
 -39   1   5        101.18        -12.66       104.93 o
 -37   1   5        370.69        288.08       137.57 o
 -35   1   5        654.56        711.81       177.53 o
 -33   1   5        548.10        435.74       153.24 o
 -31   1   5         34.49        -28.57       112.49 o
 -29   1   5         96.65         69.10        90.22 o
 -27   1   5        332.17        370.71       115.20 o
 -25   1   5        438.12        427.52       119.61 o
 -23   1   5       1378.14       1604.73       177.31 o
 -21   1   5        426.16        453.36        78.73 o
 -19   1   5       2034.89       2384.75       159.11 o
 -17   1   5      10660.57      11385.36       341.85 o
 -15   1   5      12044.65      11433.79       369.85 o
 -13   1   5       5828.31       5492.08       196.54 o
 -11   1   5       1385.11       1611.57       118.08 o
  -9   1   5      21700.74      22547.66       566.96 o
  -7   1   5      24936.86      20866.36       771.97 o
  -5   1   5      50829.26      50510.32      2773.47 o
  -3   1   5      27691.44      22467.50       518.13 o
  -1   1   5       4543.59       3733.85       139.16 o
   1   1   5       2191.61       2006.51        96.77 o
   3   1   5        121.54        135.67        58.55 o
   5   1   5       3713.47       3571.88       212.13 o
   7   1   5        126.32        187.38        77.12 o
   9   1   5       2437.07       2616.07       164.35 o
  11   1   5      30761.82      33862.90       955.15 o
  13   1   5        244.31         92.60        73.48 o
  15   1   5       1305.30       2085.96       188.09 o
  17   1   5       4655.62       4504.62       287.46 o
  19   1   5       1575.55       1770.33       181.97 o
  21   1   5        335.18        266.87       109.38 o
  23   1   5       6814.72       6683.77       391.80 o
  25   1   5        741.46       1045.86       154.49 o
  27   1   5        344.38        301.47       125.87 o
  29   1   5       3928.91       3588.03       291.44 o
  31   1   5       1176.52        999.39       189.82 o
  33   1   5         15.03         65.20       156.07 o
  35   1   5          3.57         77.60       132.93 o
  37   1   5         76.16         94.15       150.60 o
  39   1   5        212.53        -23.34       125.12 o
  41   1   5        103.16       -141.50       230.60 o
 -44   2   5         26.44         92.07       228.26 o
 -42   2   5         90.21        356.99       255.78 o
 -40   2   5        166.78        424.73       149.90 o
 -38   2   5         46.05        202.41       190.19 o
 -36   2   5        241.01         90.31       137.23 o
 -34   2   5        846.64        898.41       161.72 o
 -32   2   5          0.68        -65.59       112.53 o
 -30   2   5       7978.02       8489.02       471.20 o
 -28   2   5        169.05        100.31        95.27 o
 -26   2   5       8473.18       8391.04       438.34 o
 -24   2   5        523.20        432.83       101.47 o
 -22   2   5       1036.13        968.83       129.50 o
 -20   2   5        623.00        545.50        83.03 o
 -18   2   5       4574.48       5586.71       230.00 o
 -16   2   5       1115.84       1595.97       166.13 o
 -14   2   5       4733.08       4607.20       199.35 o
 -12   2   5        779.41        722.64        60.19 o
 -10   2   5      35573.21      34143.12       730.14 o
  -8   2   5         29.30         76.40        35.41 o
  -6   2   5        963.20        845.39        55.39 o
  -4   2   5         52.26         19.61        35.22 o
  -2   2   5         12.80         -2.91        34.50 o
   0   2   5       8306.09       6988.50       146.42 o
   2   2   5      33974.54      32079.32       640.37 o
   4   2   5       3425.91       3549.38       123.71 o
   6   2   5      32504.98      31433.89       816.18 o
   8   2   5       4908.28       4384.05       255.55 o
  10   2   5         10.85        -18.34        58.08 o
  12   2   5        938.85        753.97       148.85 o
  14   2   5         49.86         52.90        70.58 o
  16   2   5         14.79        -55.77        77.66 o
  18   2   5       2048.09       1855.43       164.43 o
  20   2   5         47.24        -11.14        86.01 o
  22   2   5       2175.92       2021.75       218.14 o
  24   2   5        944.64        838.18       156.35 o
  26   2   5       1876.60       1625.63       214.04 o
  28   2   5        199.89         75.99       141.42 o
  30   2   5        220.62        349.08       145.45 o
  32   2   5       1041.82       1087.14       224.77 o
  34   2   5         34.37         19.05       172.20 o
  36   2   5        310.13        179.45       192.71 o
  38   2   5        237.46        155.08       143.11 o
 -43   3   5          0.19        308.25       216.88 o
 -41   3   5         78.18         60.00       105.72 o
 -39   3   5         15.94       -104.93       104.93 o
 -37   3   5         10.77        132.05       116.34 o
 -35   3   5        470.42        488.17       132.00 o
 -33   3   5         17.46        -54.89       112.81 o
 -31   3   5         51.10        -29.57        98.09 o
 -29   3   5       1331.61       1383.72       177.33 o
 -27   3   5        331.57        398.68       140.65 o
 -25   3   5        157.67        176.04       113.72 o
 -23   3   5          9.36        -71.04        72.80 o
 -21   3   5       1824.57       1684.70       136.85 o
 -19   3   5       1739.01       1813.15       126.54 o
 -17   3   5       1146.59       1266.52       107.80 o
 -15   3   5        149.16        213.95        67.71 o
 -13   3   5         89.61         71.87        50.64 o
 -11   3   5        128.08         58.51        33.54 o
  -9   3   5       7299.50       6819.82       407.06 o
  -7   3   5       1952.62       2279.06       121.09 o
  -5   3   5        262.97        267.59        54.06 o
  -3   3   5        120.86        149.75        50.87 o
  -1   3   5       6106.69       6583.13       238.88 o
   1   3   5        489.91        475.05        77.64 o
   3   3   5       1142.79       1243.59        65.25 o
   5   3   5         23.81         18.69        50.24 o
   7   3   5        127.29        136.99        76.11 o
   9   3   5          0.97        -44.64        74.09 o
  11   3   5        835.11        871.82       102.99 o
  13   3   5         59.30         77.35        64.86 o
  15   3   5         90.47         81.62        68.92 o
  17   3   5       1134.46        992.96       107.86 o
  19   3   5         74.80         27.22        65.19 o
  21   3   5        397.12        345.25       109.06 o
  23   3   5        452.33        372.31        96.28 o
  25   3   5         39.63         68.02        93.94 o
  27   3   5          2.01         34.00       127.44 o
  29   3   5          8.24         82.86       109.07 o
  31   3   5         12.34        -70.94       135.95 o
  33   3   5        192.44        262.57       133.77 o
  35   3   5          6.17        219.72       201.50 o
  37   3   5        114.25        401.50       234.02 o
 -38   4   5         13.16        -49.14       145.03 o
 -36   4   5        277.86        126.37        97.75 o
 -34   4   5        426.86        356.92       151.85 o
 -32   4   5          3.23       -117.32       119.10 o
 -30   4   5          5.46         57.21       103.23 o
 -28   4   5         93.22        -25.06        74.21 o
 -26   4   5         29.77         -6.57        88.01 o
 -24   4   5        232.44        185.60        69.49 o
 -22   4   5        785.10        689.82       120.86 o
 -20   4   5       3930.43       4201.84       200.82 o
 -18   4   5        112.86        136.56        73.54 o
 -16   4   5        321.79        312.91        72.16 o
 -14   4   5       3168.27       2986.53       129.36 o
 -12   4   5       1878.28       1856.07       237.63 o
 -10   4   5        347.75        266.72        57.40 o
  -8   4   5        251.33        247.66        56.17 o
  -6   4   5       1008.10        958.59        89.35 o
  -4   4   5        186.21        193.34        69.79 o
  -2   4   5        338.04        372.03        63.01 o
   0   4   5          0.04        -48.85        48.85 o
   2   4   5        241.85        268.50        59.68 o
   4   4   5       1235.06       1292.57       172.82 o
   6   4   5         52.18        130.87        69.26 o
   8   4   5        116.78        158.89        62.45 o
  10   4   5         41.99         33.10        70.61 o
  12   4   5        205.65        303.90       178.40 o
  14   4   5       3975.86       3873.60       207.25 o
  16   4   5         18.95        -53.30        88.42 o
  18   4   5       2061.19       1910.19       175.51 o
  20   4   5         12.47         21.63        75.72 o
  22   4   5        522.57        393.95       124.40 o
  24   4   5        211.06        365.58       144.97 o
  26   4   5        106.45        126.36       111.30 o
  28   4   5          0.30         98.03       116.09 o
  30   4   5        395.15        371.29       139.63 o
  32   4   5         40.59        463.68       183.83 o
 -33   5   5        877.94        709.76       228.70 o
 -31   5   5         62.98         77.79       145.30 o
 -29   5   5         17.62        -45.51       109.42 o
 -27   5   5         15.45        173.76        93.23 o
 -25   5   5       1018.15       1249.61       157.71 o
 -23   5   5       1031.66       1151.72       187.30 o
 -21   5   5       1815.35       1883.85       148.68 o
 -19   5   5        649.73        493.88       102.34 o
 -17   5   5        153.61        102.06        90.91 o
 -15   5   5         65.66         68.59        72.23 o
 -13   5   5        696.40        641.66       109.51 o
 -11   5   5        133.69        123.22        64.80 o
  -9   5   5        152.21        117.22        82.88 o
  -7   5   5         22.88          9.03        50.55 o
  -5   5   5        358.90        237.53        87.67 o
  -3   5   5        241.73        212.32        55.94 o
  -1   5   5       1046.12       1021.10       140.62 o
   1   5   5         23.27         88.92        63.75 o
   3   5   5       1324.47       1512.34       111.88 o
   5   5   5       4045.43       4235.07       213.61 o
   7   5   5          8.41         -0.69        52.35 o
   9   5   5       1024.97        866.13       150.82 o
  11   5   5        121.86         67.53        69.22 o
  13   5   5        307.45        244.59        98.33 o
  15   5   5        359.84        359.30        81.89 o
  17   5   5        268.75        209.35        91.56 o
  19   5   5        136.30         86.14        91.30 o
  21   5   5         15.49        126.31        85.96 o
  23   5   5          0.01        117.36       115.86 o
  25   5   5          4.63        -96.29       127.70 o
  27   5   5         61.08        221.51       146.59 o
 -26   6   5        333.02        792.25       254.63 o
 -24   6   5          3.12        193.67       110.64 o
 -22   6   5         69.65        153.35        98.87 o
 -20   6   5        197.53        186.98       115.52 o
 -18   6   5          7.14        138.28        68.03 o
 -16   6   5         59.02         77.56        73.54 o
 -14   6   5        409.85        269.97       129.61 o
 -12   6   5         19.39        -10.93        80.64 o
 -10   6   5       1020.51        600.96       371.03 o
  -8   6   5        490.80        204.53       137.66 o
  -6   6   5        467.00        376.94       127.43 o
  -4   6   5        111.88         65.46        53.55 o
  -2   6   5        333.29        253.21        87.96 o
   0   6   5         20.04          5.19        52.73 o
   2   6   5        835.34        484.49       176.23 o
   4   6   5        310.39        236.67        83.60 o
   6   6   5        158.14        145.30        81.64 o
   8   6   5        144.64        135.01        94.51 o
  10   6   5         30.34         -6.99        58.72 o
  12   6   5        609.09        434.51       167.02 o
  14   6   5          2.11        113.30        81.85 o
  16   6   5        406.08        385.80       121.41 o
  18   6   5        292.82        475.81       141.28 o
  20   6   5          3.19         73.87        93.46 o
  -5   7   5          0.35        199.66       161.22 o
  -3   7   5         16.81         42.41        99.44 o
  -1   7   5        137.68        257.02        93.06 o
 -46   0   6          4.50         29.61       484.93 o
 -44   0   6          0.01        -75.32       404.84 o
 -42   0   6          0.96       -498.52       498.52 o
 -40   0   6         17.36         94.51       185.64 o
 -38   0   6        223.11        170.98       156.97 o
 -36   0   6         70.12        331.93       206.32 o
 -34   0   6       5487.99       5244.39       494.82 o
 -32   0   6       3042.21       3177.53       519.77 o
 -30   0   6      17080.33      17785.59      1086.68 o
 -28   0   6       3112.01       3599.84       304.54 o
 -26   0   6         66.11        -54.76       103.85 o
 -24   0   6       3097.90       2715.91       273.12 o
 -22   0   6       4172.16       5517.55       549.33 o
 -20   0   6      19760.58      21965.09      1149.29 o
 -18   0   6       8320.98       8702.83       456.05 o
 -16   0   6      53003.89      62409.01      2631.07 o
 -14   0   6      10204.20      10525.51       466.86 o
 -12   0   6       2196.54       1876.98       151.50 o
 -10   0   6      54981.61      57902.04      2049.56 o
  -8   0   6        603.05        885.74        90.70 o
  -6   0   6     204731.11     229197.52     11782.95 o
  -4   0   6         26.82         29.08        26.92 o
  -2   0   6     111699.62     100868.02      2779.01 o
   0   0   6       1852.32       1894.59       122.75 o
   2   0   6       1503.89       1329.78       133.70 o
   4   0   6       8185.97       6989.26       456.59 o
   6   0   6       5491.40       6005.01       376.75 o
   8   0   6      18571.33      17003.73       952.11 o
  10   0   6      96172.38      88661.80      3929.08 o
  12   0   6       5988.35       5694.94       324.78 o
  14   0   6       7839.45       6733.81       365.13 o
  16   0   6        105.62        -15.86       154.79 o
  18   0   6       1971.88       1825.71       350.31 o
  20   0   6       1204.99       1090.12       197.45 o
  22   0   6      18186.15      17205.11       910.07 o
  24   0   6        213.69        243.21       192.16 o
  26   0   6        513.02        606.51       200.38 o
  28   0   6        171.49        193.28       265.30 o
  30   0   6        326.34        356.85       184.86 o
  32   0   6        258.63        254.02       241.00 o
  34   0   6       1015.95        376.48       364.90 o
  36   0   6        478.74         97.21       177.37 o
  38   0   6       3277.32       3340.12       559.93 o
  40   0   6         47.32         32.03       241.28 o
 -47   1   6        117.16        243.72       188.26 o
 -45   1   6        649.63        971.03       236.99 o
 -43   1   6        512.57        703.05       224.56 o
 -41   1   6         93.93        100.61       116.27 o
 -39   1   6          3.96          9.23       116.25 o
 -37   1   6        136.52         91.11        97.07 o
 -35   1   6         83.41        -13.79       100.53 o
 -33   1   6          2.84        -20.84        93.56 o
 -31   1   6       2944.61       2978.92       211.81 o
 -29   1   6       1682.13       1626.98       193.66 o
 -27   1   6         75.94        119.22        87.83 o
 -25   1   6        620.96        814.06       103.41 o
 -23   1   6        632.88        691.41       133.43 o
 -21   1   6        705.72       1159.73       110.89 o
 -19   1   6       4075.70       3699.83       171.91 o
 -17   1   6       1017.36        867.16        82.43 o
 -15   1   6      25087.76      26728.32       707.71 o
 -13   1   6        207.63        288.46        58.99 o
 -11   1   6       3486.92       3293.38       176.66 o
  -9   1   6      20297.26      19280.81       416.90 o
  -5   1   6        183.74        116.40        80.66 o
  -3   1   6       2154.33       1877.76        75.93 o
  -1   1   6      12992.25      11518.82       296.94 o
   1   1   6       2561.99       2580.59       118.41 o
   3   1   6        291.50        233.45        65.54 o
   5   1   6       3538.52       3409.76       245.87 o
   7   1   6       5953.22       5822.11       241.66 o
   9   1   6      16201.36      16617.03       481.53 o
  11   1   6       5431.49       4931.91       240.88 o
  13   1   6       5330.15       6359.08       261.15 o
  15   1   6          4.34         20.53        68.63 o
  17   1   6       1341.77       1383.87       132.10 o
  19   1   6        199.08        218.22       113.17 o
  21   1   6       5636.33       5465.34       352.78 o
  23   1   6       4833.43       4687.92       316.68 o
  25   1   6       7967.70       7022.14       435.19 o
  27   1   6        115.04         19.12        98.81 o
  29   1   6       2112.47       1618.10       273.03 o
  31   1   6          0.05        -29.65       117.72 o
  33   1   6         36.50        170.21       136.55 o
  35   1   6         10.66        157.82       156.28 o
  37   1   6         56.38         70.82       143.49 o
  39   1   6        104.04        410.85       211.58 o
 -44   2   6         10.94         66.97       120.30 o
 -42   2   6         82.68        245.27       167.08 o
 -40   2   6         38.30        -12.44       134.72 o
 -38   2   6         19.01         -4.98       151.73 o
 -36   2   6          4.86        -96.87        96.87 o
 -34   2   6        766.96        651.86       148.27 o
 -32   2   6       1310.54       1418.93       166.18 o
 -30   2   6       2684.94       2619.23       231.55 o
 -28   2   6       6429.98       6386.18       339.39 o
 -26   2   6       2445.59       2452.26       162.85 o
 -24   2   6        417.88        147.68       118.71 o
 -22   2   6       1295.23       1633.16       124.05 o
 -20   2   6        156.16        163.97        89.04 o
 -18   2   6       1160.35       1209.32       128.65 o
 -16   2   6        742.82        528.02        84.50 o
 -14   2   6       1191.92       1302.56       152.74 o
 -12   2   6       9665.24       9586.42       288.41 o
 -10   2   6       5220.47       5161.39       242.25 o
  -8   2   6        254.01        236.24        33.06 o
  -6   2   6       7973.07       7857.09       267.63 o
  -4   2   6        563.19        515.76        41.94 o
  -2   2   6        960.75        858.92        54.74 o
   0   2   6       1185.62       1096.99        77.43 o
   2   2   6       1210.04       1222.66        78.63 o
   4   2   6      14063.55      14108.16       433.39 o
   6   2   6       3953.55       3864.68       176.44 o
   8   2   6       5517.80       4844.21       178.15 o
  10   2   6       1887.81       1820.99       119.70 o
  12   2   6       2575.63       3179.33       188.14 o
  14   2   6        807.22        642.24       117.12 o
  16   2   6         20.96         11.55        79.91 o
  18   2   6        455.81        405.86       109.55 o
  20   2   6       3615.05       3393.29       230.30 o
  22   2   6         79.97         -7.16       109.34 o
  24   2   6       7078.74       7587.67       400.08 o
  26   2   6       2050.10       1801.01       203.72 o
  28   2   6          0.82          5.48        89.01 o
  30   2   6        102.09        -13.96       119.17 o
  32   2   6         22.61       -125.72       125.72 o
  34   2   6        242.14        316.19       173.38 o
  36   2   6         62.48        207.33       168.73 o
  38   2   6          8.24         17.27       144.27 o
 -43   3   6         29.33        135.51       126.10 o
 -41   3   6          2.87        219.14       294.78 o
 -39   3   6          0.90        -11.97       102.29 o
 -37   3   6          1.39        -71.32        89.92 o
 -35   3   6        506.44        367.95       126.89 o
 -33   3   6        418.79        550.26       245.21 o
 -31   3   6         34.83         68.35       113.83 o
 -29   3   6         20.76         71.24        76.84 o
 -27   3   6         15.29         41.23        89.38 o
 -25   3   6         14.44         43.05        77.95 o
 -23   3   6       2133.01       2192.76       275.50 o
 -21   3   6        226.94        253.22        80.27 o
 -19   3   6        412.22        403.47        62.47 o
 -17   3   6        487.82        624.25        61.60 o
 -15   3   6         28.25         22.09        54.14 o
 -13   3   6         62.83         79.78        50.97 o
 -11   3   6        732.41        664.88        49.98 o
  -9   3   6       2408.69       2505.04       133.20 o
  -7   3   6       1949.84       1945.66       182.37 o
  -5   3   6         10.85         19.58        33.43 o
  -3   3   6        610.83        652.27        74.61 o
  -1   3   6       2348.88       2560.17       106.24 o
   1   3   6        339.89        324.34        46.49 o
   3   3   6        255.71        240.28        41.94 o
   5   3   6         16.52         18.10        48.94 o
   7   3   6          7.02         20.98        47.62 o
   9   3   6       1422.89       1627.16        98.31 o
  11   3   6         20.90         35.56        52.06 o
  13   3   6        225.65        316.71        99.58 o
  15   3   6        267.62        262.65        84.95 o
  17   3   6         34.19         29.78        69.34 o
  19   3   6        254.63        225.51        98.33 o
  21   3   6         34.00         82.65        86.71 o
  23   3   6        865.42        836.86       116.58 o
  25   3   6        868.89        671.09       127.78 o
  27   3   6        243.18        228.77       126.40 o
  29   3   6         83.44        230.68       132.06 o
  31   3   6         10.21       -160.43       160.43 o
  33   3   6        144.21        265.81       145.88 o
  35   3   6         16.33         39.54       135.64 o
 -38   4   6          9.41        163.58       112.50 o
 -36   4   6          0.00          8.13       109.21 o
 -34   4   6         18.67        -58.82       102.11 o
 -32   4   6        324.63        204.99       116.34 o
 -30   4   6          1.91         44.84        70.45 o
 -28   4   6        261.82        320.42        91.69 o
 -26   4   6         19.89         -2.33        49.79 o
 -24   4   6         62.67        103.90        80.33 o
 -22   4   6       1415.07       1636.82       236.66 o
 -20   4   6       1204.48       1030.30       211.66 o
 -18   4   6         99.19        191.17        79.24 o
 -16   4   6        102.27         46.68        59.37 o
 -14   4   6        228.31        220.98        60.37 o
 -12   4   6         41.66         40.58        40.59 o
 -10   4   6         55.34         -0.60        41.12 o
  -8   4   6       1095.49       1113.20        82.35 o
  -6   4   6        218.85        224.21        60.13 o
  -4   4   6        190.21        194.83        58.40 o
  -2   4   6         36.84         48.12        50.79 o
   0   4   6       5305.32       5251.65       186.53 o
   2   4   6          6.48         -9.52        35.42 o
   4   4   6       3337.29       3130.20       246.98 o
   6   4   6       4211.21       4137.24       189.96 o
   8   4   6        803.12        854.02        97.63 o
  10   4   6         47.98         68.33        73.64 o
  12   4   6       1837.81       1798.21       161.69 o
  14   4   6       1451.95       1618.25       146.49 o
  16   4   6         15.46         61.31       116.64 o
  18   4   6        461.62        492.04       106.37 o
  20   4   6       1042.14        989.14       123.56 o
  22   4   6         39.59         91.87       110.66 o
  24   4   6        324.41        288.09       122.85 o
  26   4   6          2.00        -26.42        85.51 o
  28   4   6         44.69         56.70       120.23 o
  30   4   6        199.15        303.54       128.65 o
  32   4   6         10.86        112.03       112.21 o
 -33   5   6          5.16         93.82        92.94 o
 -31   5   6        604.37        655.18       158.10 o
 -29   5   6        289.21        499.67       146.82 o
 -27   5   6         72.24         95.82        93.73 o
 -25   5   6        153.13        144.92       102.00 o
 -23   5   6         17.25        -38.16        46.58 o
 -21   5   6       2284.59       2370.90       169.43 o
 -19   5   6        152.32        120.52        65.10 o
 -17   5   6         70.92         35.13        65.52 o
 -15   5   6         30.37         -7.35        51.49 o
 -13   5   6        972.22        883.63       108.24 o
 -11   5   6        564.14        831.98       134.39 o
  -9   5   6         70.93        -26.49        55.63 o
  -7   5   6         28.00        -29.57        77.33 o
  -5   5   6        160.76        114.52        50.99 o
  -3   5   6         63.46         19.78        65.04 o
  -1   5   6         23.11         20.73        48.54 o
   1   5   6         40.31         35.21        52.76 o
   3   5   6        137.60         58.73        57.11 o
   5   5   6       1365.81       1367.13       175.70 o
   7   5   6       4116.70       4659.38       232.34 o
   9   5   6          0.40         34.34        66.57 o
  11   5   6        567.72        433.71       134.89 o
  13   5   6          2.92        -28.47        64.48 o
  15   5   6        661.92        517.76       111.76 o
  17   5   6          0.00        -17.89        82.65 o
  19   5   6          0.00         52.69        78.83 o
  21   5   6        114.62         52.43        94.23 o
  23   5   6         17.65        134.70       151.80 o
  25   5   6        272.25        534.10       181.90 o
  27   5   6          5.51          0.11        94.21 o
 -26   6   6          0.64        141.76       297.54 o
 -24   6   6          6.06        233.11       131.69 o
 -22   6   6         18.52         -3.01        94.79 o
 -20   6   6          2.83        275.50       140.78 o
 -18   6   6          8.08         58.52        90.51 o
 -16   6   6        139.40        -29.28       143.40 o
 -14   6   6        405.18         89.13        95.94 o
 -12   6   6         26.67         83.37        71.51 o
 -10   6   6         56.41         51.16        69.27 o
  -8   6   6        559.44        411.28       166.85 o
  -6   6   6        115.68         66.64        82.35 o
  -4   6   6         20.88         24.45        53.89 o
  -2   6   6        437.17        396.59        83.53 o
   0   6   6       1410.21       1474.92       205.48 o
   2   6   6          5.08         56.20        71.72 o
   4   6   6        469.02        505.60        91.57 o
   6   6   6        137.34        178.54        86.41 o
   8   6   6         98.10         21.58        79.50 o
  10   6   6          3.92         48.52        79.46 o
  12   6   6          4.61        -27.87        74.75 o
  14   6   6         34.17         51.08        58.76 o
  16   6   6          3.71        169.19        90.15 o
  18   6   6         82.18        123.52       116.04 o
  -3   7   6        202.82        477.20       237.63 o
 -47   1   7        667.28        982.08       233.20 o
 -45   1   7        319.57        431.69       187.62 o
 -43   1   7         27.58        111.08       123.51 o
 -41   1   7         25.72         71.81       116.82 o
 -39   1   7        315.47        224.97       122.05 o
 -37   1   7       1236.99        948.59       178.64 o
 -35   1   7        605.51        641.49       155.75 o
 -33   1   7        629.89        711.27       135.10 o
 -31   1   7        427.22        207.77       142.29 o
 -29   1   7        119.05          8.30        85.19 o
 -27   1   7        966.55        916.17       137.01 o
 -25   1   7       1198.59       1427.28       127.84 o
 -23   1   7       9071.08      10967.75       391.56 o
 -21   1   7       2913.41       3673.55       196.81 o
 -19   1   7       2624.38       2714.35       147.14 o
 -17   1   7       2630.67       3134.07       186.58 o
 -15   1   7      18786.30      20052.18       489.92 o
 -13   1   7       6026.70       6823.17       203.24 o
 -11   1   7       2085.93       2260.21       103.52 o
  -9   1   7      11211.80       8873.83       663.45 o
  -7   1   7     348014.41     334788.69     23553.56 o
  -5   1   7      72031.64      59143.63      1844.04 o
  -3   1   7     385212.91     351953.88     15650.06 o
  -1   1   7      38971.22      34020.82       636.65 o
   1   1   7      18190.21      16917.31       404.63 o
   3   1   7       9362.12       7691.14       267.64 o
   5   1   7      12506.02      12720.71       401.62 o
   7   1   7       2934.23       2733.14       135.44 o
   9   1   7       1106.40       1158.59       105.07 o
  11   1   7       3631.81       3051.91       169.44 o
  13   1   7       4391.54       5339.07       221.29 o
  15   1   7       5508.43       5840.72       268.55 o
  17   1   7          0.23         14.24        77.19 o
  19   1   7        220.42        295.58       100.87 o
  21   1   7       7690.48       7257.77       380.59 o
  23   1   7       2903.06       2998.00       257.11 o
  25   1   7       3658.97       3449.87       271.78 o
  27   1   7         26.95        -63.42       118.78 o
  29   1   7        577.93        341.55       144.84 o
  31   1   7         51.72        184.99       127.06 o
  33   1   7          6.61         34.43       120.53 o
  35   1   7         64.56        290.55       209.40 o
  37   1   7         47.54        191.06       164.35 o
  39   1   7        228.42        316.70       181.63 o
 -46   2   7        152.08        252.74       141.08 o
 -44   2   7        185.58        459.43       179.95 o
 -42   2   7         76.24       -128.47       134.21 o
 -40   2   7        277.93        184.62       148.16 o
 -38   2   7        274.58        245.86       109.34 o
 -36   2   7          1.06         97.08       104.83 o
 -34   2   7          2.25         62.62        83.14 o
 -32   2   7        816.93        778.49       159.45 o
 -30   2   7       1110.61       1111.70       148.08 o
 -28   2   7        216.36        312.38       135.09 o
 -26   2   7        218.57        190.43        72.65 o
 -24   2   7       1425.16       1508.95       133.19 o
 -22   2   7        884.08       1016.72       123.60 o
 -20   2   7        372.08        327.37        75.60 o
 -18   2   7       8117.90       8209.55       299.93 o
 -16   2   7        351.52        272.94        66.51 o
 -14   2   7      12741.87      12155.92       241.63 o
 -12   2   7        568.60        643.32       154.56 o
 -10   2   7      14484.49      13147.30       469.87 o
  -8   2   7       5748.71       5426.83        97.66 o
  -6   2   7       1097.54       1001.10        84.61 o
  -4   2   7      16766.21      15378.81       316.49 o
  -2   2   7        644.44        643.86        52.93 o
   0   2   7       2088.60       2225.20       103.65 o
   2   2   7        601.06        724.84        93.90 o
   4   2   7       6337.59       5516.92       167.79 o
   6   2   7        663.24        786.01        82.31 o
   8   2   7       4374.24       4394.23       188.54 o
  10   2   7         22.57         16.25        55.55 o
  12   2   7       1338.40       1572.47       143.56 o
  14   2   7         21.07        -36.94        66.03 o
  16   2   7          6.28         46.94        89.19 o
  18   2   7        322.25        330.43       110.24 o
  20   2   7       2673.39       2581.12       208.70 o
  22   2   7       4535.05       4538.74       264.60 o
  24   2   7        187.36        285.92       155.88 o
  26   2   7        179.39        184.11       110.72 o
  28   2   7        637.50        648.68       162.29 o
  30   2   7        173.69        446.12       145.82 o
  32   2   7        104.41        224.63       154.48 o
  34   2   7        224.87        215.13       235.53 o
  36   2   7          8.86        -88.96       285.16 o
  38   2   7         37.24       -160.53       235.41 o
 -43   3   7         57.29        156.93       128.79 o
 -41   3   7          2.95        113.51       168.30 o
 -39   3   7        742.41        683.50       163.74 o
 -37   3   7         44.74         85.24       130.58 o
 -35   3   7          8.23        -51.49        82.21 o
 -33   3   7         57.66         74.14        75.13 o
 -31   3   7        109.09        118.20       120.55 o
 -29   3   7        162.18        113.75       111.17 o
 -27   3   7          0.00        -29.84        73.96 o
 -25   3   7       4399.38       3935.75       222.75 o
 -23   3   7       1447.67       1688.21       174.98 o
 -21   3   7       2769.46       2614.94       141.70 o
 -19   3   7       2030.64       2150.10        95.64 o
 -17   3   7       4315.46       4972.56       222.24 o
 -15   3   7        269.15        258.97        63.65 o
 -13   3   7        840.40        772.21        64.09 o
 -11   3   7       3225.59       3284.16       156.27 o
  -9   3   7       5014.43       4861.69       232.31 o
  -7   3   7        849.80        978.95        53.34 o
  -5   3   7         23.81          8.66        34.63 o
  -3   3   7       3036.78       3159.54        92.39 o
  -1   3   7        125.25        131.00        36.85 o
   1   3   7       7642.13       7372.85       182.95 o
   3   3   7        574.69        531.84        82.69 o
   5   3   7        231.87        287.28        69.99 o
   7   3   7         11.26         29.95        66.71 o
   9   3   7       2014.96       1920.02       115.96 o
  11   3   7       1038.66       1079.26        98.47 o
  13   3   7        552.60        632.54       140.51 o
  15   3   7         65.80         20.79        75.18 o
  17   3   7        416.84        321.96        96.63 o
  19   3   7        438.15        440.43       129.40 o
  21   3   7        139.66         82.26        82.99 o
  23   3   7          4.91         58.58        83.26 o
  25   3   7       1579.67       1422.15       148.39 o
  27   3   7        568.74        465.10       131.75 o
  29   3   7         83.75         46.06       120.95 o
  31   3   7         11.78        126.11       241.07 o
  33   3   7         65.38       -184.64       184.64 o
  35   3   7         23.04       -114.92       185.53 o
 -40   4   7        498.93        742.18       154.65 o
 -38   4   7         96.66        117.74        92.89 o
 -36   4   7       1061.37        585.07       381.55 o
 -34   4   7          1.46       -102.08       177.13 o
 -32   4   7         86.04        110.95       159.84 o
 -30   4   7        437.10        346.48       166.37 o
 -28   4   7        117.33         76.33        63.80 o
 -26   4   7        290.83        268.99        65.28 o
 -24   4   7        458.32        462.65        99.21 o
 -22   4   7        312.14        291.87        66.72 o
 -20   4   7       2849.22       2930.49       164.99 o
 -18   4   7        560.88        563.84        97.51 o
 -16   4   7       1071.41        994.54       100.81 o
 -14   4   7         95.73        115.29        55.52 o
 -12   4   7        827.10        617.08       106.81 o
 -10   4   7        694.51        591.70        72.90 o
  -8   4   7        199.83        213.33        64.39 o
  -6   4   7        391.93        468.33        59.89 o
  -4   4   7       1658.10       1760.60       103.12 o
  -2   4   7         82.13        137.55        48.41 o
   0   4   7       4474.49       4572.97       162.28 o
   2   4   7       1206.93       1020.15        99.35 o
   4   4   7       2434.05       2343.14       123.50 o
   6   4   7        850.95        666.88        87.26 o
   8   4   7        141.10        150.96        73.87 o
  10   4   7         31.26         -4.44        66.06 o
  12   4   7        925.28        803.51       159.21 o
  14   4   7        495.39        543.38       119.65 o
  16   4   7       1359.87       1552.44       191.55 o
  18   4   7         36.00        108.23        80.38 o
  20   4   7        754.89        740.91       126.67 o
  22   4   7        328.19        296.28       117.22 o
  24   4   7         46.38        194.54        97.60 o
  26   4   7         37.84        -55.85       116.08 o
  28   4   7        178.79        277.56       121.11 o
  30   4   7          5.57        361.11       141.16 o
  32   4   7          4.87         25.54       235.38 o
 -33   5   7         93.73        242.38       192.78 o
 -31   5   7         81.43        120.69       218.01 o
 -29   5   7         32.97        133.68       100.06 o
 -27   5   7        146.53        172.66       106.92 o
 -25   5   7        548.84        440.72       145.69 o
 -23   5   7          3.17         48.93        68.34 o
 -21   5   7        620.96        429.03        96.74 o
 -19   5   7          0.38         99.50        69.21 o
 -17   5   7        631.79        419.51       117.80 o
 -15   5   7        130.03         82.51        40.42 o
 -13   5   7        280.84        355.89        80.78 o
 -11   5   7       2026.83       2140.62       117.62 o
  -9   5   7          5.33         41.47        62.55 o
  -7   5   7          5.43        -61.14        63.82 o
  -5   5   7          0.01         -6.88        45.78 o
  -3   5   7        259.30        278.88        70.24 o
  -1   5   7        352.56        274.87        72.94 o
   1   5   7         86.28         38.18        58.40 o
   3   5   7          1.21        -29.97        51.55 o
   5   5   7        855.25        681.62       122.95 o
   7   5   7        217.59        228.04        68.97 o
   9   5   7        545.70        470.48        91.56 o
  11   5   7        668.77        733.93       146.98 o
  13   5   7        783.94        775.26       108.69 o
  15   5   7       2120.90       2417.53       180.61 o
  17   5   7          0.01          4.99        80.94 o
  19   5   7        229.55        335.79       105.07 o
  21   5   7         18.64       -181.97       243.06 o
  23   5   7        176.70        120.22       141.77 o
  25   5   7         14.94         65.20       117.19 o
 -26   6   7         31.01        386.83       205.28 o
 -24   6   7        623.99        334.06       247.58 o
 -22   6   7          1.70         71.76       152.36 o
 -20   6   7        597.70        530.66       240.42 o
 -18   6   7          4.41         -2.85       104.54 o
 -16   6   7         72.15         80.92       160.42 o
 -14   6   7         44.50        -22.90        80.70 o
 -12   6   7        143.96         70.18        80.49 o
 -10   6   7         42.16        102.61        98.15 o
  -8   6   7        108.26        105.98        78.59 o
  -6   6   7        110.59         67.81        60.61 o
  -4   6   7          2.90          3.04        45.02 o
  -2   6   7         53.27         53.74        58.51 o
   0   6   7        357.33        337.04       107.47 o
   2   6   7          1.06         77.24        80.30 o
   4   6   7        115.95         31.20        72.12 o
   6   6   7        481.51        540.01       110.04 o
   8   6   7         31.31        -17.89        73.21 o
  10   6   7          8.25        115.75        86.74 o
  12   6   7        248.49        126.05        78.07 o
  14   6   7         45.63         35.77        69.96 o
  16   6   7        108.29        202.49        90.52 o
  18   6   7         67.71        154.62        89.51 o
 -48   0   8          1.55        208.86       645.67 o
 -46   0   8        154.99       -127.05       364.31 o
 -44   0   8        401.62        729.86       231.88 o
 -42   0   8         27.81       -212.34       329.15 o
 -40   0   8         29.48         79.67       169.08 o
 -38   0   8        113.13         72.16       137.68 o
 -36   0   8       1286.73       1029.53       367.13 o
 -34   0   8        178.75        386.70       159.72 o
 -32   0   8       9632.90      10807.83       863.73 o
 -30   0   8         10.13        -43.08       112.16 o
 -28   0   8        602.83        394.93       166.17 o
 -26   0   8       5680.38       6300.26       519.82 o
 -24   0   8         75.74         52.27       105.77 o
 -22   0   8      16252.62      18847.64      1016.74 o
 -20   0   8      20567.41      26008.41       949.90 o
 -18   0   8       1093.28       1240.33       131.60 o
 -16   0   8       4606.82       4766.74       231.44 o
 -14   0   8      23373.61      24677.43       917.78 o
 -12   0   8      11189.96      12499.22       874.00 o
 -10   0   8       3892.02       3775.57       189.10 o
  -8   0   8          2.82          2.79        57.59 o
  -6   0   8      94628.63      86623.25      3280.37 o
  -4   0   8     109153.40      99136.12      2856.58 o
  -2   0   8         13.89         14.37        52.41 o
   0   0   8      53368.61      48798.35      2153.08 o
   2   0   8       3828.14       3880.51       262.73 o
   4   0   8       1624.33       1876.22       164.13 o
   6   0   8      17342.16      18693.25       796.68 o
   8   0   8      16028.04      16646.93       641.76 o
  10   0   8       2615.02       2954.61       299.57 o
  12   0   8         91.57        -13.67        84.12 o
  14   0   8       1824.20       1930.88       197.56 o
  16   0   8       5642.68       5861.71       372.01 o
  18   0   8       7542.18       7613.99       474.19 o
  20   0   8       7796.67       8425.12       614.21 o
  22   0   8      14877.87      14026.39       804.42 o
  24   0   8       1984.24       2082.05       291.17 o
  26   0   8        409.82        307.52       288.50 o
  28   0   8         49.46        322.84       229.19 o
  30   0   8        166.61        -63.70       158.31 o
  32   0   8        201.77        225.55       221.41 o
  34   0   8         94.40        434.19       288.44 o
  36   0   8        235.07       -249.40       347.00 o
  38   0   8          7.83       -164.39       211.65 o
 -47   1   8         56.69         92.37       123.33 o
 -45   1   8        903.36        913.09       214.58 o
 -43   1   8         22.13       -141.92       141.92 o
 -41   1   8        873.00        674.15       160.53 o
 -39   1   8          0.57         50.44       105.34 o
 -37   1   8         11.78         45.96       100.33 o
 -35   1   8         12.96        -64.08        95.72 o
 -33   1   8       2117.64       2344.78       320.81 o
 -31   1   8         86.18         16.30        82.81 o
 -29   1   8         20.72         29.04        84.07 o
 -27   1   8         58.92        -34.97        70.27 o
 -25   1   8       1405.70       1788.23       154.75 o
 -23   1   8        709.39        730.91        91.18 o
 -21   1   8      11750.23      13196.97       491.73 o
 -19   1   8       6045.68       6189.32       193.17 o
 -17   1   8      14188.89      16371.26       494.77 o
 -15   1   8       9812.65      10056.75       289.23 o
 -13   1   8       1410.12       1426.12        63.48 o
 -11   1   8      30330.95      30857.97       701.62 o
  -9   1   8      74138.14      89245.61      6385.77 o
  -7   1   8       9479.26       7228.76       427.45 o
  -5   1   8     551925.88     514629.03     27126.74 o
  -3   1   8         12.63        -22.92        44.59 o
  -1   1   8       3612.68       3619.66       122.90 o
   1   1   8        756.66        605.97        76.04 o
   3   1   8       6024.86       4926.21       203.46 o
   5   1   8      32208.72      32576.09       883.56 o
   7   1   8       6803.35       7142.30       256.04 o
   9   1   8      28499.83      28544.92       883.94 o
  11   1   8       5769.32       5570.09       239.95 o
  13   1   8       2015.06       2268.49       177.87 o
  15   1   8        177.82        244.68        86.28 o
  17   1   8         70.26        152.93       101.62 o
  19   1   8          0.26         11.90        86.29 o
  21   1   8       4719.44       4718.97       310.89 o
  23   1   8       1099.49       1176.20       198.68 o
  25   1   8        123.57         51.38       123.33 o
  27   1   8       1236.89       1031.68       230.81 o
  29   1   8          5.76        240.86       140.70 o
  31   1   8        125.23        372.33       202.96 o
  33   1   8         50.36       -168.35       170.05 o
  35   1   8         19.62       -191.07       196.09 o
  37   1   8        338.79        508.00       179.81 o
 -46   2   8         28.80         50.67       159.13 o
 -44   2   8        213.67        633.02       189.63 o
 -42   2   8         13.90        -73.37       122.56 o
 -40   2   8          0.40        103.96       104.17 o
 -38   2   8       1844.06       1817.35       215.43 o
 -36   2   8        346.93        502.85       133.46 o
 -34   2   8       4068.15       4704.08       476.41 o
 -32   2   8       2751.39       2618.96       216.54 o
 -30   2   8       6227.10       5910.01       397.83 o
 -28   2   8       5787.86       5872.84       322.33 o
 -26   2   8        617.21        577.88       111.99 o
 -24   2   8       4102.65       3592.91       205.96 o
 -22   2   8         64.17         70.89        64.84 o
 -20   2   8       6152.06       6784.89       288.56 o
 -18   2   8         13.90         64.09        87.23 o
 -16   2   8          3.58         -1.73        42.85 o
 -14   2   8       2970.39       2790.62        96.14 o
 -12   2   8      10890.71      10497.06       603.23 o
 -10   2   8       2487.14       2087.95        83.03 o
  -8   2   8      14841.95      15149.70       782.26 o
  -6   2   8         39.36        -37.55        37.55 o
  -4   2   8       1885.09       1738.86       179.31 o
  -2   2   8       3213.01       3326.99       142.98 o
   0   2   8       4682.71       4133.39       142.85 o
   2   2   8       4270.46       4294.53       137.03 o
   4   2   8      15931.28      15643.28       364.77 o
   6   2   8        389.00        322.84        74.40 o
   8   2   8         33.38        -26.82        53.98 o
  10   2   8        111.56         58.05        58.81 o
  12   2   8       3147.88       2946.70       190.28 o
  14   2   8        227.46        158.83        86.67 o
  16   2   8         34.70        -99.85       109.61 o
  18   2   8       1763.39       2084.21       190.08 o
  20   2   8          8.93         29.66        88.21 o
  22   2   8         49.41        -70.64        89.54 o
  24   2   8         22.59          2.27        82.91 o
  26   2   8         16.91        -60.15       121.47 o
  28   2   8          0.93         94.80       135.04 o
  30   2   8         38.93        147.31       153.77 o
  32   2   8          6.31        143.38       160.62 o
  34   2   8        277.92        345.18       250.90 o
  36   2   8          2.32          3.43       138.51 o
 -43   3   8         13.66        153.53       212.04 o
 -41   3   8          5.83         46.40       153.59 o
 -39   3   8         26.39        -45.42       129.25 o
 -37   3   8          8.18       -100.23       101.92 o
 -35   3   8          6.72        111.31       153.73 o
 -33   3   8         43.78         65.60        83.10 o
 -31   3   8        318.95        244.15       111.36 o
 -29   3   8        564.50        486.24       113.51 o
 -27   3   8        700.80        632.52       156.80 o
 -25   3   8       1412.32       1641.47       518.56 o
 -23   3   8       3793.69       3819.61       156.55 o
 -21   3   8          0.67         35.15        38.29 o
 -19   3   8        384.40        415.74        66.41 o
 -17   3   8       1902.49       1919.28       127.27 o
 -15   3   8          7.41         18.98        41.21 o
 -13   3   8          9.23         24.25        28.06 o
 -11   3   8        163.82        110.73        47.52 o
  -9   3   8       2253.20       2195.01       168.01 o
  -7   3   8         32.33         40.94        38.84 o
  -5   3   8        761.49        766.78        57.41 o
  -3   3   8       1368.37       1439.63        70.44 o
  -1   3   8        154.45        100.91        32.92 o
   1   3   8        524.68        561.61        62.93 o
   3   3   8          3.78         28.88        47.37 o
   5   3   8       2630.07       2821.47       144.03 o
   7   3   8        754.81        680.14        99.78 o
   9   3   8        410.25        397.22        97.86 o
  11   3   8       1609.81       1570.49       126.34 o
  13   3   8         62.36        110.42        89.89 o
  15   3   8          4.64          1.28        63.57 o
  17   3   8        176.01        230.48       101.37 o
  19   3   8         46.56         40.28       120.96 o
  21   3   8         16.77         30.35        75.06 o
  23   3   8         50.51         22.94       101.83 o
  25   3   8        390.93        272.13       111.51 o
  27   3   8        164.71        172.25       140.59 o
  29   3   8         93.79        123.08       102.70 o
  31   3   8          2.61         23.89       121.26 o
  33   3   8        521.52        897.26       213.43 o
 -40   4   8         41.80       -109.01       109.01 o
 -38   4   8         64.27         15.68       115.56 o
 -36   4   8         86.78        155.65       106.68 o
 -34   4   8          1.46        122.31        86.50 o
 -32   4   8        557.43        306.15       165.19 o
 -30   4   8        754.40        626.54       199.93 o
 -28   4   8       1574.31       1684.88       181.58 o
 -26   4   8        553.75        396.77       119.18 o
 -24   4   8        138.01         59.84        81.23 o
 -22   4   8         31.84         41.93        56.14 o
 -20   4   8        124.94        162.03        66.51 o
 -18   4   8       5454.17       5731.05       248.31 o
 -16   4   8       1432.73       1532.80       230.73 o
 -14   4   8       7512.97       6881.58       362.69 o
 -12   4   8       2847.27       2902.72       126.02 o
 -10   4   8        436.80        440.40        75.85 o
  -8   4   8       3378.94       3630.38       166.90 o
  -6   4   8         79.87         80.67        45.71 o
  -4   4   8        221.21        232.09        60.65 o
  -2   4   8        849.55        902.31        74.62 o
   0   4   8        472.66        292.19        56.20 o
   2   4   8       1394.14       1442.69       103.03 o
   4   4   8        897.70        880.70        87.69 o
   6   4   8       2230.23       2252.08       116.95 o
   8   4   8         19.48         51.87        74.08 o
  10   4   8       1142.63       1300.24       188.79 o
  12   4   8       1488.40       1408.85       137.63 o
  14   4   8       2992.25       3209.66       202.99 o
  16   4   8        748.41        711.18       153.20 o
  18   4   8         98.78         76.97        96.68 o
  20   4   8       1226.40       1172.12       145.70 o
  22   4   8         32.42        186.07       105.35 o
  24   4   8         20.89         50.37        88.90 o
  26   4   8          0.03        -19.25       159.34 o
  28   4   8        293.05        478.93       152.32 o
  30   4   8        126.51        -30.50       152.47 o
 -35   5   8         46.71        -21.26       187.33 o
 -33   5   8          0.28        100.66       190.37 o
 -31   5   8        476.69        522.94       228.16 o
 -29   5   8          0.83        -17.37        78.58 o
 -27   5   8          0.01         58.58        73.90 o
 -25   5   8         42.51         70.86        75.81 o
 -23   5   8        922.42        630.70       153.09 o
 -21   5   8        359.15        316.93        87.11 o
 -19   5   8       1625.35       1691.29       244.40 o
 -17   5   8         10.54        -26.93        47.25 o
 -15   5   8       1061.01       1001.65       100.68 o
 -13   5   8         14.66        -68.09        68.09 o
 -11   5   8       1233.92       1216.74        91.45 o
  -9   5   8        130.82         89.99        99.70 o
  -7   5   8          1.86         38.79        46.64 o
  -5   5   8        845.57        807.33        77.83 o
  -3   5   8          5.47         18.98        55.63 o
  -1   5   8       1425.51       1543.09       166.52 o
   1   5   8        319.56        212.24        74.04 o
   3   5   8        209.38        117.23        57.55 o
   5   5   8         28.00         28.32        59.74 o
   7   5   8       1184.88       1288.42       107.38 o
   9   5   8       1529.64       1735.65       304.48 o
  11   5   8        128.13         96.40        90.72 o
  13   5   8          5.92        -53.65        71.81 o
  15   5   8         18.86        -43.40        76.22 o
  17   5   8        304.27        472.04        86.38 o
  19   5   8          4.26        -54.27        96.62 o
  21   5   8          6.28        290.04       124.22 o
  23   5   8        162.99        242.50       184.04 o
  25   5   8          0.61       -132.91       132.91 o
 -26   6   8        100.58        332.50       179.56 o
 -24   6   8          6.52         36.08       193.47 o
 -22   6   8          2.30        123.19       194.43 o
 -20   6   8         42.34        118.24       140.19 o
 -18   6   8          0.03         -0.45       126.86 o
 -16   6   8          3.27        131.73       218.15 o
 -14   6   8        763.98       1298.93       247.47 o
 -12   6   8          0.97         29.99        53.05 o
 -10   6   8          0.01         30.27        58.70 o
  -8   6   8          0.15         -8.84        74.39 o
  -6   6   8         10.34         64.68        72.79 o
  -4   6   8         77.57         39.31        49.12 o
  -2   6   8          2.07         18.55        49.26 o
   0   6   8         89.45        136.56        71.47 o
   2   6   8          5.58        -28.57        79.56 o
   4   6   8        589.13        518.44       102.81 o
   6   6   8         23.96        100.56        80.53 o
   8   6   8         64.32        145.48        89.13 o
  10   6   8          5.52        -34.89        80.86 o
  12   6   8         91.58         49.81        74.95 o
  14   6   8         63.43        111.46        99.44 o
  16   6   8        161.64        386.82       112.94 o
 -47   1   9          6.54       -176.72       185.99 o
 -45   1   9         57.66        182.47       155.18 o
 -43   1   9        508.31        425.08       252.82 o
 -41   1   9        105.56        126.89       116.86 o
 -39   1   9       2654.41       2166.62       273.97 o
 -37   1   9         14.74        -62.08       106.27 o
 -35   1   9       2851.32       3366.06       422.18 o
 -33   1   9         68.50         65.70        81.79 o
 -31   1   9        140.25        189.10       102.18 o
 -29   1   9         56.94         29.36        88.77 o
 -27   1   9       2221.28       2270.29       179.32 o
 -25   1   9        839.91       1228.68       260.10 o
 -23   1   9          3.32         38.08        56.26 o
 -21   1   9       2125.65       2294.29       152.88 o
 -19   1   9       6590.61       6803.69       201.94 o
 -17   1   9        548.46        487.62        60.39 o
 -15   1   9       1894.26       1629.14        71.96 o
 -13   1   9      23083.12      22763.90       479.78 o
 -11   1   9      22961.19      24504.29       700.32 o
  -9   1   9       4067.82       3643.71        89.07 o
  -7   1   9      61629.24      54315.30      3753.08 o
  -5   1   9        723.76        744.47        46.74 o
  -3   1   9      13668.24      13456.73       305.09 o
  -1   1   9      32830.61      29309.53       600.93 o
   1   1   9        428.31        353.72        66.91 o
   3   1   9      14801.09      13064.45       396.90 o
   5   1   9      23448.33      21021.31       577.28 o
   7   1   9       1071.37        978.08       115.94 o
   9   1   9       6287.61       6333.18       249.51 o
  11   1   9        474.50        457.47        98.02 o
  13   1   9       4420.88       4807.37       237.03 o
  15   1   9       3739.35       2931.24       219.77 o
  17   1   9       1832.41       1986.41       168.79 o
  19   1   9       5284.46       5280.62       340.67 o
  21   1   9       1499.83       1480.31       171.81 o
  23   1   9       3522.47       3945.95       289.60 o
  25   1   9       1264.00       1450.48       198.78 o
  27   1   9       1782.06       1282.09       255.47 o
  29   1   9       1864.76       1634.48       210.34 o
  31   1   9        210.12        135.42       139.86 o
  33   1   9        260.89        292.20       183.35 o
  35   1   9         39.23       -149.54       196.63 o
  37   1   9        518.89        842.57       238.74 o
 -46   2   9         15.25        213.54       149.14 o
 -44   2   9          5.69        196.24       135.21 o
 -42   2   9          7.49        182.84       116.51 o
 -40   2   9        115.95        120.06       132.48 o
 -38   2   9        624.13        820.18       227.84 o
 -36   2   9        196.19        224.75       108.51 o
 -34   2   9       2293.55       2352.86       293.40 o
 -32   2   9       1117.61       1044.32       131.08 o
 -30   2   9       2379.56       2668.54       221.54 o
 -28   2   9        222.71        273.46       107.19 o
 -26   2   9        694.31        631.45        83.16 o
 -24   2   9        819.20        782.62       112.12 o
 -22   2   9        153.55        174.19        65.52 o
 -20   2   9        120.53         85.04        48.31 o
 -18   2   9        247.12        221.17        65.75 o
 -16   2   9        282.58        274.93        45.23 o
 -14   2   9        583.17        739.13        76.10 o
 -12   2   9         78.87        131.95        40.60 o
  -8   2   9        317.72        325.13       100.00 o
  -6   2   9         71.99         65.38        24.70 o
  -4   2   9       1220.40        986.51        47.92 o
  -2   2   9        899.90        771.07        61.71 o
   0   2   9        135.96         73.46        42.63 o
   2   2   9         15.53         51.96        53.85 o
   4   2   9         97.37         82.04        52.14 o
   6   2   9        734.11        714.27        93.62 o
   8   2   9      12051.22      12915.26       345.37 o
  10   2   9         78.80         41.11        55.32 o
  12   2   9        102.10         92.43        60.88 o
  14   2   9        498.82        338.63        99.71 o
  16   2   9        362.95        396.73       141.80 o
  18   2   9         75.80        -20.32        95.21 o
  20   2   9        422.30        480.96       145.09 o
  22   2   9       1219.86       1069.01       179.30 o
  24   2   9        674.68        581.28       133.98 o
  26   2   9         16.19         57.41       109.45 o
  28   2   9        352.47        529.12       157.16 o
  30   2   9        118.01         82.88       115.48 o
  32   2   9         36.80          7.00       169.73 o
  34   2   9         68.17        225.37       165.16 o
  36   2   9         15.21         65.61       143.06 o
 -43   3   9          3.32         -0.56       118.25 o
 -41   3   9        190.50        234.03       215.28 o
 -39   3   9          6.53       -138.91       138.91 o
 -37   3   9          5.87        154.62       142.04 o
 -35   3   9        192.81        274.48       190.59 o
 -33   3   9        225.15        186.07       119.16 o
 -31   3   9        569.30        448.33       120.63 o
 -29   3   9       1456.50       1477.20       139.08 o
 -27   3   9          1.35        -41.16        98.78 o
 -25   3   9      10461.33       9885.79       380.04 o
 -23   3   9        642.83        745.19        99.93 o
 -21   3   9         13.73         59.16        41.98 o
 -19   3   9        173.93        169.36        45.73 o
 -17   3   9        289.39        290.65        81.66 o
 -15   3   9       3706.88       3687.15       114.14 o
 -13   3   9          9.00         13.28        21.11 o
 -11   3   9        382.14        307.02        30.03 o
  -9   3   9       1907.89       2389.74        75.12 o
  -7   3   9       2132.12       2142.80       116.24 o
  -5   3   9        353.65        370.22        64.82 o
  -3   3   9         18.51         -0.64        26.96 o
  -1   3   9       1419.85       1474.79        79.69 o
   1   3   9       3313.86       3135.49       128.46 o
   3   3   9         47.86         79.23        79.54 o
   5   3   9        329.72        376.33        89.65 o
   7   3   9       1497.96       1580.08       120.15 o
   9   3   9       3769.44       3885.00       226.20 o
  11   3   9        532.08        586.01        89.54 o
  13   3   9        142.48        116.86        83.42 o
  15   3   9         99.02        215.88        90.63 o
  17   3   9        865.71        641.77       127.86 o
  19   3   9         46.01          6.84        75.11 o
  21   3   9         10.97        102.53        88.17 o
  23   3   9        127.39         85.38        91.97 o
  25   3   9        265.18        153.72       110.76 o
  27   3   9        373.38        504.11       130.10 o
  29   3   9         11.59        159.04       121.28 o
  31   3   9        278.19        479.87       143.52 o
  33   3   9         21.68        -19.59       116.61 o
 -40   4   9         47.40        -55.84        89.33 o
 -38   4   9        666.97        369.65       216.77 o
 -36   4   9        610.33        240.39       128.48 o
 -34   4   9        207.23        173.59        79.93 o
 -32   4   9        586.41        485.82       185.71 o
 -30   4   9        394.42        438.14       156.79 o
 -28   4   9         96.55         32.51        59.10 o
 -26   4   9          5.43        -47.48        85.54 o
 -24   4   9         74.09         33.39        71.74 o
 -22   4   9        146.02        166.24        77.67 o
 -20   4   9         57.55         28.75        44.23 o
 -18   4   9       5049.54       5030.44       336.92 o
 -16   4   9          5.03          3.69        34.40 o
 -14   4   9        969.51       1154.35       160.26 o
 -12   4   9       1206.24       1171.69       100.13 o
 -10   4   9        440.53        617.42        89.79 o
  -8   4   9       2158.68       2531.16       149.50 o
  -6   4   9       6210.60       6943.18       193.03 o
  -4   4   9       4765.01       4770.07       241.05 o
  -2   4   9          8.53         17.05        37.40 o
   0   4   9       4020.62       4485.94       167.50 o
   2   4   9       3982.25       4070.78       173.35 o
   4   4   9        864.73        888.55        84.29 o
   6   4   9        452.75        565.52        69.42 o
   8   4   9        201.06        273.49        94.09 o
  10   4   9      10094.00      10659.88       411.95 o
  12   4   9       2859.81       3028.88       217.89 o
  14   4   9        427.09        369.66       151.66 o
  16   4   9       1503.98       1548.28       143.29 o
  18   4   9        383.81        237.06       102.67 o
  20   4   9         47.57         -7.15        88.82 o
  22   4   9         21.57          6.55        91.53 o
  24   4   9        262.91        153.32       134.61 o
  26   4   9          0.72         43.24       112.95 o
  28   4   9          0.51         61.29       177.49 o
  30   4   9         60.08        322.29       171.38 o
 -35   5   9        191.42        261.04       224.59 o
 -33   5   9         47.29        144.24       189.04 o
 -31   5   9        338.12        513.10       188.97 o
 -29   5   9          3.52        216.79       125.95 o
 -27   5   9        409.53        327.65       169.88 o
 -25   5   9         25.69         15.60        80.65 o
 -23   5   9        287.61        254.52       173.69 o
 -21   5   9        100.39         84.23        40.63 o
 -19   5   9         79.61         47.48        31.68 o
 -17   5   9        132.75        133.39        49.85 o
 -15   5   9        631.27        412.68       118.58 o
 -13   5   9        106.11         48.19        53.15 o
 -11   5   9       1359.59       1401.77        79.13 o
  -9   5   9        422.94        353.42        82.20 o
  -7   5   9        238.32        199.17        74.37 o
  -5   5   9        223.07        284.65        55.39 o
  -3   5   9       1754.65       1848.07       169.99 o
  -1   5   9         80.29        157.84        69.59 o
   1   5   9       2311.52       2602.60       171.18 o
   3   5   9       1174.64        588.29       187.57 o
   5   5   9        149.75        116.32        69.97 o
   7   5   9          0.03         -0.06        54.62 o
   9   5   9        114.94         45.94        83.75 o
  11   5   9       3319.79       3840.22       197.67 o
  13   5   9         17.05         35.44        59.49 o
  15   5   9       1385.22       1253.58       177.10 o
  17   5   9        479.10        633.19       129.43 o
  19   5   9        127.58        638.20       148.28 o
  21   5   9          4.22         14.01       115.37 o
  23   5   9          0.11        129.32       123.88 o
 -26   6   9        528.80        357.15       237.74 o
 -24   6   9        487.89        739.32       391.13 o
 -22   6   9        494.23        753.97       349.01 o
 -20   6   9         25.18         60.29       218.60 o
 -18   6   9        268.47        483.14       227.10 o
 -16   6   9       1210.22       1597.43       236.30 o
 -14   6   9        176.15        652.22       229.17 o
 -12   6   9        900.14        788.91       185.39 o
 -10   6   9         91.45        182.86        91.96 o
  -8   6   9          0.07         33.31        68.40 o
  -6   6   9        209.23        228.51        79.40 o
  -4   6   9        118.21        143.03        82.96 o
  -2   6   9        899.80        832.94       106.83 o
   0   6   9         64.16        -11.53       102.81 o
   2   6   9        144.33         87.19        78.79 o
   4   6   9        290.00        211.34       100.87 o
   6   6   9         29.02        -55.42        55.42 o
   8   6   9          0.13        140.67        77.47 o
  10   6   9         34.47         75.60        71.30 o
  12   6   9         17.80         23.98        69.25 o
  14   6   9         53.60         61.70        77.32 o
  16   6   9         12.17         40.42        87.68 o
 -48   0  10        408.46        275.80       332.97 o
 -46   0  10         19.32         57.18       156.07 o
 -44   0  10         93.69        491.56       198.16 o
 -42   0  10         28.72        222.49       267.71 o
 -40   0  10         71.00         35.81       153.45 o
 -38   0  10       1753.90       1561.59       244.93 o
 -36   0  10        978.62       1016.56       201.23 o
 -34   0  10       6935.36       7036.83       894.87 o
 -32   0  10         17.51        110.79       121.01 o
 -30   0  10         49.74          4.31       178.27 o
 -28   0  10        186.31        154.85       133.99 o
 -26   0  10        469.55        498.94       122.55 o
 -24   0  10       1264.16       1621.29       263.71 o
 -22   0  10       6662.52       8216.88       417.55 o
 -20   0  10       3469.99       3971.37       214.37 o
 -18   0  10        167.22        145.60        93.69 o
 -16   0  10         15.38         40.28        81.10 o
 -14   0  10       5134.67       5272.29       457.31 o
 -12   0  10        486.06        470.89        84.94 o
 -10   0  10      32642.83      34475.51      1161.01 o
  -8   0  10       4979.73       4725.46       137.21 o
  -6   0  10      15516.30      14175.98       681.80 o
  -4   0  10       4917.34       3670.29       171.60 o
  -2   0  10       5872.51       5688.58       384.14 o
   0   0  10      10280.16       9709.87       445.17 o
   2   0  10       1963.71       2049.75       211.49 o
   4   0  10       3158.75       2399.34       292.16 o
   6   0  10      52923.95      53482.93      3157.46 o
   8   0  10      12242.92      13097.52       815.59 o
  10   0  10        431.71        656.42       153.50 o
  12   0  10        496.10        383.35       408.98 o
  14   0  10        481.56        214.46       320.98 o
  16   0  10        615.12        467.99       302.60 o
  18   0  10       1091.35        850.45       531.48 o
  20   0  10      18853.43      18816.49      1009.48 o
  22   0  10       7987.57       7359.25       541.59 o
  24   0  10        772.23        672.20       243.92 o
  26   0  10        632.51        327.16       231.88 o
  28   0  10         32.26        -56.85       198.03 o
  30   0  10        141.32         99.29       191.53 o
  32   0  10         90.80        264.00       282.16 o
  34   0  10        247.53        189.69       427.23 o
  36   0  10        139.66        -29.14       232.21 o
 -47   1  10        113.95         70.06       126.67 o
 -45   1  10          9.87        184.15       169.61 o
 -43   1  10        100.58       -133.05       133.05 o
 -41   1  10         20.27         -6.90       160.99 o
 -39   1  10         48.37        -65.24       102.72 o
 -37   1  10       2591.77       2835.33       267.92 o
 -35   1  10       5531.11       6002.51       302.33 o
 -33   1  10        580.72        737.68       146.77 o
 -31   1  10       4841.88       5379.88       276.68 o
 -29   1  10        439.71        553.60       120.24 o
 -27   1  10        172.19        230.88        86.44 o
 -25   1  10         64.93        -25.94        57.07 o
 -23   1  10        329.64        335.28        90.45 o
 -21   1  10       2914.56       3417.43       162.87 o
 -19   1  10         36.61         80.01        56.54 o
 -17   1  10       2106.60       2053.59       118.70 o
 -15   1  10        487.06        509.63        72.09 o
 -13   1  10       5419.40       5819.66       353.50 o
 -11   1  10       6501.04       6413.69       250.72 o
  -9   1  10      23833.06      21455.25      1029.08 o
  -7   1  10      47307.35      42367.33       938.96 o
  -5   1  10      34614.59      32025.51       605.52 o
  -3   1  10       1993.87       1895.61        85.38 o
  -1   1  10      13440.58      13027.87       305.94 o
   1   1  10       3091.48       3100.66       127.85 o
   3   1  10        256.75        322.96        65.18 o
   5   1  10      30191.94      28057.38       725.22 o
   7   1  10       4409.35       3663.46       161.98 o
   9   1  10        251.00         96.82        70.66 o
  11   1  10       1915.04       2188.14       142.21 o
  13   1  10         67.11        113.78        98.67 o
  15   1  10       1280.99       1148.29       132.31 o
  17   1  10        166.55         47.66        82.07 o
  19   1  10       6233.49       5713.13       338.88 o
  21   1  10       1347.11       1408.18       186.98 o
  23   1  10          0.01        -25.95       112.26 o
  25   1  10        114.28        178.67       135.25 o
  27   1  10        434.21        440.12       158.31 o
  29   1  10         15.36        252.84       158.32 o
  31   1  10        451.83        449.34       173.54 o
  33   1  10          0.04         90.35       200.86 o
  35   1  10         10.32       -132.20       180.25 o
  37   1  10          5.07        400.29       232.91 o
 -46   2  10          2.46       -137.95       168.92 o
 -44   2  10         58.07        211.53       129.00 o
 -42   2  10         33.13         69.04       130.32 o
 -40   2  10         85.56        206.91       151.77 o
 -38   2  10        183.87        135.61       100.29 o
 -36   2  10        535.65        499.56       138.74 o
 -34   2  10        307.66        452.68       149.90 o
 -32   2  10        326.29        115.40       110.15 o
 -30   2  10          8.94         -5.15        92.31 o
 -28   2  10         61.41         53.55       113.69 o
 -26   2  10         93.74         93.41        91.39 o
 -24   2  10       1048.13       1440.45       111.02 o
 -22   2  10       4215.77       3654.83       203.96 o
 -20   2  10        103.04        180.51        64.38 o
 -18   2  10        820.72        702.66        70.32 o
 -16   2  10        667.39        724.90        88.97 o
 -14   2  10       1596.83       1467.73       121.01 o
 -12   2  10       2882.49       2128.63        65.16 o
 -10   2  10         87.66        114.50        88.53 o
  -8   2  10      50949.89      52263.54      2110.60 o
  -6   2  10      11630.67      11369.89       457.15 o
  -4   2  10       3001.05       3620.04       125.44 o
  -2   2  10        644.86        706.59        55.15 o
   0   2  10       1530.35       1579.77        84.86 o
   2   2  10       4604.19       4608.90       167.54 o
   4   2  10       1978.58       1709.31       105.52 o
   6   2  10       1986.32       1794.24       116.41 o
   8   2  10       4404.71       4862.38       183.59 o
  10   2  10        214.31         95.39        84.34 o
  12   2  10       1385.57       1475.61       129.74 o
  14   2  10         75.99        211.40       102.61 o
  16   2  10       1132.41       1327.06       159.72 o
  18   2  10       3953.76       4244.37       279.27 o
  20   2  10        263.85        209.13       103.33 o
  22   2  10       3545.06       3145.70       284.22 o
  24   2  10        676.31        565.87       190.33 o
  26   2  10        101.83        150.23       147.23 o
  28   2  10        252.17        444.49       156.52 o
  30   2  10        292.31        680.99       199.25 o
  32   2  10         54.35          6.45       116.44 o
  34   2  10         52.64         82.93       137.63 o
 -43   3  10          0.26         -2.87       120.53 o
 -41   3  10         33.24        130.06       143.66 o
 -39   3  10        342.35        400.49       131.88 o
 -37   3  10        182.87        259.32       199.84 o
 -35   3  10        991.16        637.04       235.48 o
 -33   3  10          5.39          0.86        72.81 o
 -31   3  10        740.01        676.87       138.87 o
 -29   3  10        262.05        175.08        77.40 o
 -27   3  10         29.70        -31.60        49.20 o
 -25   3  10       2851.88       3101.89       180.33 o
 -23   3  10        156.00        104.69        43.75 o
 -21   3  10        923.73        937.97        65.68 o
 -19   3  10        614.13        577.19        68.42 o
 -17   3  10          0.04         -0.59        29.15 o
 -15   3  10        235.93        308.23        63.44 o
 -13   3  10        421.75        357.67        68.43 o
 -11   3  10       2465.84       2320.75       157.57 o
  -9   3  10       1879.25       2216.62        75.70 o
  -7   3  10         79.21         20.51        57.83 o
  -5   3  10       2801.43       2932.72       100.06 o
  -3   3  10       2608.00       2748.02        95.68 o
  -1   3  10         74.74         21.54        39.08 o
   1   3  10          2.84         17.80        44.62 o
   3   3  10       1182.05       1178.38       109.34 o
   5   3  10       1330.40       1359.70        99.03 o
   7   3  10          2.18        -42.79        68.52 o
   9   3  10       2537.78       2595.32       171.64 o
  11   3  10        108.44        102.64        81.15 o
  13   3  10        246.08        213.43        87.69 o
  15   3  10         19.00         62.72        67.33 o
  17   3  10         83.32        -33.22        76.86 o
  19   3  10        755.95        590.10       109.37 o
  21   3  10         41.23         -4.86        87.81 o
  23   3  10         16.37         40.37        79.78 o
  25   3  10         27.32        176.16       125.33 o
  27   3  10          1.05        235.12       126.75 o
  29   3  10         19.81        -55.94        95.95 o
  31   3  10         44.62         86.04       115.49 o
  33   3  10         14.69        177.28       135.05 o
 -40   4  10         23.76         -1.25        78.02 o
 -38   4  10        597.34        395.25       156.52 o
 -36   4  10         25.30        -33.09        87.65 o
 -34   4  10        437.35        219.36       103.02 o
 -32   4  10         72.16         84.67        65.06 o
 -30   4  10          0.22         -6.29        67.63 o
 -28   4  10         12.88         58.49        63.21 o
 -26   4  10         62.78         81.59        77.36 o
 -24   4  10       1825.41       1829.32       268.17 o
 -22   4  10        417.72        425.92        80.93 o
 -20   4  10        490.04        576.04       108.69 o
 -18   4  10       1031.82       1183.20       100.27 o
 -16   4  10       3254.08       3296.27       132.87 o
 -14   4  10        121.97        135.08        35.16 o
 -12   4  10         34.34         67.11        58.14 o
 -10   4  10        955.20       1107.38        78.63 o
  -8   4  10        884.05        904.92        76.12 o
  -6   4  10        636.26        566.96        58.78 o
  -4   4  10       2441.00       2621.38       133.02 o
  -2   4  10       5964.88       6344.67       297.17 o
   0   4  10       2875.61       3010.09       169.96 o
   2   4  10       1075.85       1122.81       106.44 o
   4   4  10       1465.31       1558.29       132.22 o
   6   4  10         84.24         43.45        61.47 o
   8   4  10          4.06         13.78        69.74 o
  10   4  10       1870.90       1676.40       163.00 o
  12   4  10        252.77        191.66        89.20 o
  14   4  10         34.72         19.57        91.23 o
  16   4  10        304.78        302.72        94.80 o
  18   4  10         48.44        126.64       117.41 o
  20   4  10         37.29         88.77       105.20 o
  22   4  10         18.23        119.15       105.07 o
  24   4  10        154.41        292.64       124.94 o
  26   4  10          2.93        -14.15       138.36 o
  28   4  10        195.12        376.78       178.29 o
 -35   5  10         93.19        278.81       211.12 o
 -33   5  10          0.13         11.91       145.04 o
 -31   5  10        483.25        432.30       163.42 o
 -29   5  10         63.39        126.79       114.07 o
 -27   5  10          0.54        283.69       130.10 o
 -25   5  10        268.98        220.62        98.19 o
 -23   5  10          0.69        -16.29        42.33 o
 -21   5  10        551.63        644.47       179.94 o
 -19   5  10        495.92        296.88        84.70 o
 -17   5  10        443.57        232.15       131.52 o
 -15   5  10        727.96        653.22        87.98 o
 -13   5  10         13.38         11.29        45.54 o
 -11   5  10        680.70        542.93        83.05 o
  -9   5  10        576.49        629.79        89.43 o
  -7   5  10         24.34          6.37        49.25 o
  -5   5  10         24.90         30.22        44.62 o
  -3   5  10       1653.43       1751.26       101.56 o
  -1   5  10        121.06         78.68        54.08 o
   1   5  10        303.12        304.43        68.07 o
   3   5  10        274.49        176.81        63.64 o
   5   5  10        279.14        199.87       103.87 o
   7   5  10        217.61        129.75        72.18 o
   9   5  10        359.64        406.94        98.92 o
  11   5  10       1040.88        954.25       125.09 o
  13   5  10         14.16         40.83        83.19 o
  15   5  10        635.60        676.26       140.10 o
  17   5  10        188.77        294.27       124.05 o
  19   5  10         36.80        -94.35        94.35 o
  21   5  10          5.77         82.04       121.30 o
  23   5  10        238.54        170.26       167.85 o
 -26   6  10         27.27       -117.80       179.73 o
 -24   6  10         17.70        489.23       204.00 o
 -22   6  10          3.24        240.65       164.63 o
 -20   6  10        105.25        157.40       150.26 o
 -18   6  10          2.33        229.33       199.59 o
 -16   6  10        249.41        285.90       248.47 o
 -14   6  10        217.08        268.01       171.75 o
 -12   6  10         32.41       -204.47       393.88 o
 -10   6  10         39.16         45.45       109.90 o
  -8   6  10        462.93        760.66       168.95 o
  -6   6  10         44.28         49.81        73.81 o
  -4   6  10        194.19        219.28        64.30 o
  -2   6  10         57.85         19.92        49.80 o
   0   6  10         15.77        -53.61        67.76 o
   2   6  10        573.89        704.69       142.04 o
   4   6  10        515.97        671.59       113.63 o
   6   6  10         41.56          3.81        71.03 o
   8   6  10         33.86        140.66       112.54 o
  10   6  10        251.86        301.03        87.24 o
  12   6  10         71.94        182.94       111.95 o
  14   6  10         30.10        108.26       108.09 o
 -49   1  11         35.12        141.16       173.97 o
 -47   1  11         58.20       -102.11       146.34 o
 -45   1  11        325.47        338.12       235.45 o
 -43   1  11        599.86        582.72       177.37 o
 -41   1  11         13.04         37.07       111.11 o
 -39   1  11         70.86        155.59       111.99 o
 -37   1  11        292.48         85.94        91.69 o
 -35   1  11       7799.82       7781.72       404.85 o
 -33   1  11        193.12        191.79       106.78 o
 -31   1  11        136.05         34.17        96.76 o
 -29   1  11        126.92         63.84        87.04 o
 -27   1  11       2845.13       2861.66       154.56 o
 -25   1  11       3476.69       4208.52       194.44 o
 -23   1  11          1.87         27.54        65.42 o
 -21   1  11        308.69        527.85        79.95 o
 -19   1  11       7611.89       7784.74       324.00 o
 -17   1  11       2771.14       2833.55       116.17 o
 -15   1  11       1373.60       1328.32        90.98 o
 -13   1  11      16358.84      17218.99       895.19 o
 -11   1  11       1416.49       1416.51        71.81 o
  -9   1  11      10589.29      10949.20       257.10 o
  -7   1  11      10318.76       9447.82       237.64 o
  -5   1  11       6832.35       7035.84       150.92 o
  -3   1  11       5973.54       5704.10       162.73 o
  -1   1  11       1037.43        953.20        66.94 o
   1   1  11       5738.29       5330.59       185.64 o
   3   1  11       6549.99       6344.29       221.05 o
   5   1  11       2631.83       3351.97       152.12 o
   7   1  11       2509.13       3104.36       181.95 o
   9   1  11        303.58        290.10        90.84 o
  11   1  11        408.29        235.90        96.36 o
  13   1  11        466.45        570.51       171.67 o
  15   1  11        489.28        267.46       133.53 o
  17   1  11       2834.71       2966.06       230.33 o
  19   1  11       2753.93       3086.64       231.91 o
  21   1  11         65.31        -63.41       101.93 o
  23   1  11        278.30        206.92       139.65 o
  25   1  11         48.40        172.31       191.89 o
  27   1  11        188.82        171.23       131.71 o
  29   1  11        308.29        240.69       170.61 o
  31   1  11          1.44         -9.99       210.95 o
  33   1  11        195.90        738.98       319.42 o
  35   1  11         23.15        -78.63       139.81 o
 -46   2  11        111.67        185.59       128.18 o
 -44   2  11        180.68        181.93       176.83 o
 -42   2  11        116.58        136.84       164.63 o
 -40   2  11        167.02        340.12       113.10 o
 -38   2  11         33.58         85.68        93.71 o
 -36   2  11        941.71        872.45       169.35 o
 -34   2  11       1290.70       1681.17       165.61 o
 -32   2  11       1203.88       1495.20       164.03 o
 -30   2  11        433.27        463.10        85.95 o
 -28   2  11       2708.09       2737.47       196.17 o
 -26   2  11        258.74        375.77       105.86 o
 -24   2  11         73.08        114.97        63.75 o
 -22   2  11       1887.86       2365.40       141.47 o
 -20   2  11        146.33        137.47        56.86 o
 -18   2  11        314.57        262.07        55.16 o
 -16   2  11        137.74         95.69        36.44 o
 -14   2  11        725.31        617.89       132.03 o
 -12   2  11       3341.10       3332.60       358.81 o
 -10   2  11       4624.21       4995.29       231.02 o
  -8   2  11         52.94         22.59       129.67 o
  -6   2  11       1721.25       1942.41        92.67 o
  -4   2  11       7795.02       8382.44       204.40 o
  -2   2  11          2.15         17.62        38.23 o
   0   2  11       4803.29       4897.90       144.80 o
   2   2  11        925.48        975.53        86.44 o
   4   2  11        117.15        153.22        52.39 o
   6   2  11        339.77        476.86        70.32 o
   8   2  11       1975.80       1840.48       109.66 o
  10   2  11       2150.91       2326.42       152.19 o
  12   2  11       2704.14       2930.90       178.40 o
  14   2  11        134.18        148.32        83.14 o
  16   2  11       1186.25       1358.91       150.47 o
  18   2  11        237.53        191.76       138.72 o
  20   2  11          3.18        -29.75        95.31 o
  22   2  11       1334.27       1153.33       164.97 o
  24   2  11       1481.91       1319.20       217.50 o
  26   2  11        213.51        500.76       175.13 o
  28   2  11        117.08        382.62       157.93 o
  30   2  11        151.17         96.61       197.01 o
  32   2  11         34.79        -30.31       215.71 o
  34   2  11        405.19        670.90       218.55 o
 -45   3  11         14.21        -18.73       115.43 o
 -43   3  11          3.77         12.00       255.12 o
 -41   3  11        648.12        353.25       339.56 o
 -39   3  11        183.34        188.50       132.97 o
 -37   3  11         19.88       -162.30       162.30 o
 -35   3  11          9.11          1.00        85.19 o
 -33   3  11       1157.11        575.75       576.07 o
 -31   3  11       1279.20        650.37       434.30 o
 -29   3  11        267.46        161.25       104.48 o
 -27   3  11          5.15         27.59        67.04 o
 -25   3  11       6521.70       7195.47       443.53 o
 -23   3  11        347.19        382.35        87.59 o
 -21   3  11       1614.18       1710.36       191.58 o
 -19   3  11         15.86          7.03        41.00 o
 -17   3  11         12.48         27.70        45.91 o
 -15   3  11       4567.45       4595.93       450.04 o
 -13   3  11         20.31        -60.52       143.45 o
 -11   3  11       1573.79       1580.48       159.96 o
  -9   3  11       1729.27       1719.92       103.29 o
  -7   3  11        989.69       1117.07       166.07 o
  -5   3  11       2212.22       2473.67        82.21 o
  -3   3  11          5.27         -8.17        25.95 o
  -1   3  11       3273.43       3173.44       117.81 o
   1   3  11        278.43        339.81        60.96 o
   3   3  11        526.79        491.84        95.06 o
   5   3  11       3173.64       3409.69       168.06 o
   7   3  11        246.23        209.88        87.26 o
   9   3  11        650.97        626.89       102.01 o
  11   3  11       3631.95       3894.60       207.22 o
  13   3  11        411.60        368.40       110.21 o
  15   3  11        462.53        347.12        97.80 o
  17   3  11        162.44        192.87       114.33 o
  19   3  11         25.49         -1.49        78.77 o
  21   3  11        465.88        340.83       114.11 o
  23   3  11        389.79        373.69       140.09 o
  25   3  11        340.76        245.90       104.70 o
  27   3  11         10.43         20.13       124.13 o
  29   3  11          0.84         86.77       120.27 o
  31   3  11          4.43        120.21       155.23 o
 -40   4  11        799.48        470.78       253.37 o
 -38   4  11         17.54         81.07        73.60 o
 -36   4  11       2295.09       2469.86       272.94 o
 -34   4  11         18.89         10.58        53.54 o
 -32   4  11        254.47        167.04       139.48 o
 -30   4  11          5.58         21.54        45.08 o
 -28   4  11         28.95         90.27        59.47 o
 -26   4  11        129.71        165.15        69.72 o
 -24   4  11         26.52         53.93        56.74 o
 -22   4  11        190.46        140.40        60.50 o
 -20   4  11       3550.76       3229.07       123.80 o
 -18   4  11         32.76         21.65        24.94 o
 -16   4  11       6490.37       6614.86       529.30 o
 -14   4  11         33.23         23.09        26.59 o
 -12   4  11         40.65         18.65        37.70 o
 -10   4  11        298.60        298.50        46.70 o
  -8   4  11         91.49        135.72        50.11 o
  -6   4  11        514.16        471.51        57.51 o
  -4   4  11       2267.13       2107.93       211.41 o
  -2   4  11       1834.42       1899.49       114.38 o
   0   4  11       5987.46       6086.85       179.57 o
   2   4  11       1625.76       1559.41       158.18 o
   4   4  11       1372.57       1542.55       113.08 o
   6   4  11         47.90        -25.46        81.69 o
   8   4  11        719.61        889.32       123.63 o
  10   4  11        191.02        196.99        94.46 o
  12   4  11       1547.18       1534.58       266.98 o
  14   4  11        758.58        726.17       138.32 o
  16   4  11       1801.94       1599.61       168.63 o
  18   4  11        498.99        592.48       139.14 o
  20   4  11         52.60         50.69        81.14 o
  22   4  11        100.32         95.88       153.18 o
  24   4  11        174.74        336.00       129.59 o
  26   4  11        284.20        239.66       215.01 o
  28   4  11         66.47         51.25       104.95 o
 -33   5  11         15.59          3.28       110.87 o
 -31   5  11          0.66        -43.10       118.28 o
 -29   5  11         15.92         16.85       222.95 o
 -27   5  11        111.39        110.19        95.07 o
 -25   5  11         75.17         56.56       111.83 o
 -23   5  11        488.47        306.55       132.51 o
 -21   5  11        217.12        171.81        58.29 o
 -19   5  11        108.67         85.04        31.51 o
 -17   5  11          2.96         38.50        32.82 o
 -15   5  11       1826.59       1753.80        78.09 o
 -13   5  11        506.88        436.01        54.59 o
 -11   5  11       2472.10       2557.78       141.73 o
  -9   5  11        210.25        156.21        58.55 o
  -7   5  11          0.96         22.80        44.62 o
  -5   5  11       1523.01       1751.86       100.53 o
  -3   5  11          1.87          3.71        49.60 o
  -1   5  11       1135.17       1215.01       182.36 o
   1   5  11        765.25        646.19        88.53 o
   3   5  11        539.17        336.84       116.29 o
   5   5  11         29.18         54.72        70.48 o
   7   5  11        220.58         66.00        72.73 o
   9   5  11          0.05        -79.54        79.54 o
  11   5  11       2180.52       2727.35       177.84 o
  13   5  11          0.10        -30.27        73.05 o
  15   5  11        145.14        259.15       120.10 o
  17   5  11         26.05         41.61        97.86 o
  19   5  11          2.62        211.29       220.08 o
  21   5  11          9.01        184.62       139.12 o
 -26   6  11        103.88        478.08       291.91 o
 -24   6  11        103.24         82.08       261.85 o
 -22   6  11          6.20         76.61       239.45 o
 -20   6  11         26.75        -58.11       209.74 o
 -18   6  11        933.91       1100.26       223.91 o
 -16   6  11         30.71        137.46       184.70 o
 -14   6  11        308.38        291.36       200.48 o
 -12   6  11         39.10        -45.17       123.72 o
 -10   6  11         27.82        255.58       165.78 o
  -8   6  11          0.63        216.12       198.79 o
  -6   6  11         95.18         74.61       151.73 o
  -4   6  11         15.80         73.62        70.18 o
  -2   6  11        220.11        140.61        76.67 o
   0   6  11        171.01        257.74       115.06 o
   2   6  11        560.86        459.72        94.71 o
   4   6  11        193.01        264.47       112.53 o
   6   6  11         26.09         73.21        56.54 o
   8   6  11         32.98         25.49        58.51 o
  10   6  11       1095.62       1638.54       140.13 o
  12   6  11         69.68         15.81       123.71 o
  14   6  11        340.73        382.45       123.82 o
 -48   0  12         44.24        338.28       455.57 o
 -46   0  12         59.74       -162.92       165.83 o
 -44   0  12          3.42          2.41       181.12 o
 -42   0  12         51.01        151.05       346.58 o
 -40   0  12        596.09        848.66       327.48 o
 -38   0  12          4.15        249.91       176.77 o
 -36   0  12        457.47        486.27       190.35 o
 -34   0  12       1986.66       2083.95       287.30 o
 -32   0  12       1312.07       1335.32       236.43 o
 -30   0  12       1105.26       1118.59       209.01 o
 -28   0  12          0.56        -46.08       115.93 o
 -26   0  12       8553.79       9297.30       423.43 o
 -24   0  12          6.32         53.43        94.49 o
 -22   0  12      46052.51      57705.45      2302.72 o
 -20   0  12       1768.74       2115.23       187.06 o
 -18   0  12       9533.43      10222.83       379.05 o
 -16   0  12        335.87        415.99        81.51 o
 -14   0  12        641.05        795.98       105.69 o
 -12   0  12      17591.93      17502.93       851.58 o
 -10   0  12       2194.51       1934.17       171.02 o
  -8   0  12       5250.11       5122.47       212.02 o
  -6   0  12      19832.43      16644.89       630.28 o
  -4   0  12       1869.36       1566.99       123.45 o
  -2   0  12      18846.52      19122.06      1080.54 o
   0   0  12       1840.21       1938.33       186.76 o
   2   0  12       8135.37       7480.42       394.58 o
   4   0  12         71.42        118.92       142.42 o
   6   0  12       1802.22       1937.07       210.95 o
   8   0  12       7534.45       7933.34       393.89 o
  10   0  12        117.78        198.76       131.18 o
  12   0  12       1748.03       2434.36       282.13 o
  14   0  12         35.28         51.33       185.46 o
  16   0  12       6812.06       5825.79       417.77 o
  18   0  12        437.99        250.65       182.65 o
  20   0  12      10397.41      10454.08       669.25 o
  22   0  12         12.56        -79.41       170.32 o
  24   0  12         68.91         -5.84       158.34 o
  26   0  12        278.43        408.71       246.64 o
  28   0  12         23.38         -4.46       251.27 o
  30   0  12        352.24        362.62       362.84 o
  32   0  12        922.54        619.17       597.11 o
  34   0  12          4.71         63.16       232.53 o
 -49   1  12         91.49        287.27       155.31 o
 -47   1  12         12.64        199.71       221.37 o
 -45   1  12        211.09        323.62       191.59 o
 -43   1  12        118.63        136.44       121.31 o
 -41   1  12          9.60        135.43       131.68 o
 -39   1  12        150.43        258.77       118.21 o
 -37   1  12       1409.88       1502.08       187.38 o
 -35   1  12         15.39         22.49        76.48 o
 -33   1  12        310.47        333.33        93.26 o
 -31   1  12        823.99       1077.68       136.59 o
 -29   1  12       3327.49       3479.52       364.60 o
 -27   1  12       2466.55       2675.13       173.44 o
 -25   1  12       2863.17       3143.54       206.74 o
 -23   1  12       3480.92       4013.98       164.46 o
 -21   1  12        761.74        698.81        74.70 o
 -19   1  12       1016.77       1162.64        98.25 o
 -17   1  12       5913.40       6410.84       172.02 o
 -15   1  12      10711.32      12318.87       402.21 o
 -13   1  12       8957.80       9154.42       257.44 o
 -11   1  12       9863.08      10751.46       308.41 o
  -9   1  12       8776.33       9055.70       257.20 o
  -7   1  12      13640.27      13826.24       382.63 o
  -5   1  12       3866.81       4026.56       114.16 o
  -3   1  12       1309.64       1483.29        90.93 o
  -1   1  12      26740.92      25915.09       568.34 o
   1   1  12       1518.98       1596.11        98.74 o
   3   1  12         84.26        196.01        63.79 o
   5   1  12       6259.39       6390.13       263.89 o
   7   1  12        182.88        297.70       113.35 o
   9   1  12        827.44        489.38       155.64 o
  11   1  12         58.94         92.34        88.66 o
  13   1  12        296.92        395.91       128.54 o
  15   1  12        111.54        162.50       110.54 o
  17   1  12       2299.46       2346.28       246.21 o
  19   1  12       3906.33       3220.69       261.16 o
  21   1  12       6984.93       6530.76       421.23 o
  23   1  12         40.49         78.39       108.41 o
  25   1  12        324.58        473.52       165.88 o
  27   1  12         20.56        -85.46       121.05 o
  29   1  12        136.75        220.28       224.48 o
  31   1  12        105.66        -82.33       133.18 o
  33   1  12        543.62        534.45       218.52 o
  35   1  12         58.74       -120.29       196.58 o
 -48   2  12        196.82        175.65       123.77 o
 -46   2  12        191.47        225.41       158.14 o
 -44   2  12          3.42        -48.70       126.37 o
 -42   2  12         19.79         84.19        89.25 o
 -40   2  12        390.92        166.81       128.97 o
 -38   2  12         33.43        152.37       143.49 o
 -36   2  12         74.42        152.76        95.51 o
 -34   2  12         53.27         77.94        80.93 o
 -32   2  12          1.46        -54.59        69.03 o
 -30   2  12        168.21         79.58        69.91 o
 -28   2  12        152.20        187.32        63.43 o
 -26   2  12        111.95         39.94        57.00 o
 -24   2  12        166.38        241.05        65.87 o
 -22   2  12        521.79        723.48        57.42 o
 -20   2  12       5789.17       5595.92       196.02 o
 -18   2  12        163.00        174.28        60.88 o
 -16   2  12        600.82        539.38       125.66 o
 -14   2  12       1299.53       1131.74       354.38 o
 -12   2  12          0.63         37.85       106.08 o
 -10   2  12       3273.70       3101.43       286.31 o
  -8   2  12      10102.44      12339.80       796.33 o
  -6   2  12       9872.79       9757.54       213.34 o
  -4   2  12        176.69        190.34        32.72 o
  -2   2  12        427.11        430.62        63.74 o
   0   2  12       1439.09       1380.98        88.16 o
   2   2  12        730.68        529.05        74.12 o
   4   2  12         23.34         31.38        49.02 o
   6   2  12       6480.53       7120.40       233.62 o
   8   2  12        817.82        848.03       102.48 o
  10   2  12       1160.65       1229.65       121.92 o
  12   2  12        392.17        416.84       113.27 o
  14   2  12        168.55        221.71       101.94 o
  16   2  12        509.11        411.32       110.49 o
  18   2  12        307.42        225.59       101.52 o
  20   2  12       2099.99       1737.32       245.42 o
  22   2  12        508.43        403.76       139.81 o
  24   2  12        604.37        657.47       152.30 o
  26   2  12         99.17         93.50       214.25 o
  28   2  12        569.33        685.71       187.20 o
  30   2  12          2.09        138.85       141.23 o
  32   2  12         42.64        -30.03       172.36 o
 -45   3  12          1.21          3.43       105.17 o
 -43   3  12         80.18         50.25       128.73 o
 -41   3  12          2.25         62.14        95.94 o
 -39   3  12          0.30         84.76        95.36 o
 -37   3  12        160.16         64.21       131.77 o
 -35   3  12        881.72        571.19       412.16 o
 -33   3  12       1475.48       1629.79       145.28 o
 -31   3  12        121.37         96.82       135.19 o
 -29   3  12        831.04        548.37       214.97 o
 -27   3  12         24.17         78.19        69.25 o
 -25   3  12       7713.65       8242.13       271.47 o
 -23   3  12         21.97         48.39        44.79 o
 -21   3  12        274.01        343.13        67.98 o
 -19   3  12       2765.20       2692.75       126.19 o
 -17   3  12       1149.03       1269.42        83.06 o
 -15   3  12          1.67         88.94       156.88 o
 -13   3  12        572.06        764.20       138.34 o
 -11   3  12        103.17        105.48        75.50 o
  -9   3  12        217.54        113.74        99.01 o
  -7   3  12        269.86        311.64        48.29 o
  -5   3  12       2491.16       2764.99        84.28 o
  -3   3  12        848.34        908.51        56.70 o
  -1   3  12       2431.81       2256.06       109.50 o
   1   3  12         10.64        -57.03        57.03 o
   3   3  12       1036.95       1014.13       107.04 o
   5   3  12       1516.51       1485.15       175.80 o
   7   3  12       1505.10       1344.43       113.36 o
   9   3  12        471.87        512.39       107.64 o
  11   3  12       2670.74       2691.50       196.82 o
  13   3  12        214.22        119.82        86.26 o
  15   3  12        294.21        276.87        98.50 o
  17   3  12         70.04        -82.94        88.54 o
  19   3  12        392.79        307.70       114.10 o
  21   3  12        365.20        255.05       103.57 o
  23   3  12         54.61        238.08       122.73 o
  25   3  12        130.37        410.14       152.97 o
  27   3  12         59.00        245.28       118.36 o
  29   3  12         84.05         75.75       112.41 o
  31   3  12         19.62        273.98       153.94 o
 -40   4  12        926.13        401.96       459.76 o
 -38   4  12        125.66        202.38        81.03 o
 -36   4  12         23.03         55.33        89.04 o
 -34   4  12        249.18        125.74        69.07 o
 -32   4  12          4.65         76.29        71.01 o
 -30   4  12        538.01        382.16       126.10 o
 -28   4  12        442.62        330.48        90.76 o
 -26   4  12         13.92        -56.27        57.68 o
 -24   4  12        213.29        133.57        51.31 o
 -22   4  12        952.08        902.40       183.63 o
 -20   4  12       2363.45       2240.51       322.39 o
 -18   4  12        435.09        570.09        62.41 o
 -16   4  12       1380.46       1469.92       265.91 o
 -14   4  12         44.97         32.09       130.55 o
 -12   4  12        244.48        263.17       196.86 o
 -10   4  12        102.01         88.70        29.78 o
  -8   4  12       7046.67       6949.84       362.95 o
  -6   4  12       1155.71       1152.00       138.35 o
  -4   4  12       2516.04       2533.79        93.57 o
  -2   4  12          4.44          7.47        39.23 o
   0   4  12       4270.87       4466.94       181.59 o
   2   4  12       3668.25       4103.61       167.02 o
   4   4  12       1813.71       1750.38       106.07 o
   6   4  12         11.76         17.17        95.03 o
   8   4  12        472.12        499.52        88.74 o
  10   4  12         44.42        -40.68       108.42 o
  12   4  12         41.74         99.60        87.58 o
  14   4  12          0.07         74.15       111.95 o
  16   4  12         13.75         78.31        83.19 o
  18   4  12         99.08         78.11       105.89 o
  20   4  12        205.42        102.75        94.52 o
  22   4  12        137.59        205.97       144.53 o
  24   4  12          9.24        218.03       145.48 o
  26   4  12         21.68        200.39       141.78 o
 -35   5  12          3.40       -108.48       203.33 o
 -33   5  12         18.91        371.38       415.44 o
 -31   5  12         32.14        376.69       400.49 o
 -29   5  12        177.06         72.22        95.42 o
 -27   5  12        197.97        215.32       129.02 o
 -25   5  12          9.26        106.14       136.76 o
 -23   5  12        651.09        226.60       191.66 o
 -21   5  12          5.06        136.84       167.62 o
 -19   5  12         24.20        -82.50       198.16 o
 -17   5  12         72.46        109.09       138.25 o
 -15   5  12        135.82        200.56       212.85 o
 -13   5  12        100.85         54.18        27.84 o
 -11   5  12         56.03         30.51        36.43 o
  -9   5  12        220.60        134.11        51.70 o
  -7   5  12        166.43        163.59        55.89 o
  -5   5  12       1459.58       1451.84       100.35 o
  -3   5  12         16.87         -1.90        48.40 o
  -1   5  12        968.00       1091.00        95.48 o
   1   5  12          0.17         63.37        56.00 o
   3   5  12        427.21        380.71       104.72 o
   5   5  12         14.30         13.07        59.97 o
   7   5  12        287.10        386.66        78.14 o
   9   5  12        279.32        297.61        91.63 o
  11   5  12        113.80        123.37        83.11 o
  13   5  12          0.07         -0.40        78.67 o
  15   5  12        143.84        135.55        94.17 o
  17   5  12        208.64         58.93       127.32 o
  19   5  12        129.49        135.14       133.67 o
  21   5  12         12.45        164.02       141.58 o
 -26   6  12         72.05        201.33       337.83 o
 -24   6  12        272.25        169.55       164.37 o
 -22   6  12         29.21        450.29       188.11 o
 -20   6  12       1142.93       1152.12       308.96 o
 -18   6  12         59.19        141.18       188.65 o
 -16   6  12        245.83        478.74       180.21 o
 -14   6  12          7.08        153.17       184.57 o
 -12   6  12         27.04        141.48       160.63 o
 -10   6  12        214.94        121.49       317.76 o
  -8   6  12        141.52        333.13       143.93 o
  -6   6  12         25.87       -160.31       160.31 o
  -4   6  12         13.32        125.84       155.71 o
  -2   6  12         59.74        101.49        91.04 o
   0   6  12        223.82        314.42       111.53 o
   2   6  12        128.23        187.45       139.00 o
   4   6  12        246.75        416.02       128.46 o
   6   6  12         29.51         -7.91        54.57 o
   8   6  12         59.73         41.96        75.92 o
  10   6  12         54.43        202.46        95.12 o
  12   6  12        107.25         59.77        97.44 o
 -49   1  13        136.88        364.30       176.88 o
 -47   1  13          3.59         96.96       123.11 o
 -45   1  13         63.43         48.49       165.98 o
 -43   1  13          9.15        -14.51        98.83 o
 -41   1  13        130.91        216.35       103.53 o
 -39   1  13          2.16         -0.34        97.94 o
 -37   1  13       3278.82       3656.93       246.78 o
 -35   1  13       6204.63       7009.41       356.41 o
 -33   1  13       3859.38       4206.75       261.08 o
 -31   1  13       1080.55       1292.73       125.26 o
 -29   1  13        436.31        392.47       105.88 o
 -27   1  13        593.63        686.73        93.75 o
 -25   1  13       4012.58       5065.81       236.22 o
 -23   1  13        873.85        888.61        80.84 o
 -21   1  13        760.54        839.33        92.53 o
 -19   1  13       2388.26       2381.50        98.32 o
 -17   1  13        225.31        235.27        54.54 o
 -15   1  13        854.72        944.73        72.01 o
 -13   1  13       2173.19       1986.64        76.68 o
 -11   1  13       2968.79       2986.90       108.38 o
  -9   1  13      72495.09      70054.98      1565.67 o
  -7   1  13       3374.71       3404.66        94.01 o
  -5   1  13        918.13        863.56        57.83 o
  -3   1  13       3742.28       3940.59       101.40 o
  -1   1  13        454.24        371.29        61.06 o
   1   1  13       8849.43       9122.48       251.16 o
   3   1  13       5339.13       5420.48       190.50 o
   5   1  13       1487.82       1407.51        98.30 o
   7   1  13       3305.42       2652.42       146.89 o
   9   1  13       2849.78       2422.64       474.84 o
  11   1  13        150.81        207.30       104.08 o
  13   1  13       1254.61        871.70       258.84 o
  15   1  13        187.67        148.20       113.13 o
  17   1  13       2017.14       1958.51       187.83 o
  19   1  13       1169.33       1238.70       198.30 o
  21   1  13        742.48        629.73       170.62 o
  23   1  13         48.33          8.54       153.40 o
  25   1  13        172.50        192.03       154.51 o
  27   1  13        137.79        240.25       150.79 o
  29   1  13         44.38        302.71       323.93 o
  31   1  13         77.82        212.72       183.74 o
  33   1  13         21.95       -143.37       191.76 o
 -48   2  13          2.13        212.56       178.86 o
 -46   2  13         89.78         62.27       111.67 o
 -44   2  13        101.24        -17.95       161.17 o
 -42   2  13         23.98        231.02       162.58 o
 -40   2  13        696.30        721.01       194.59 o
 -38   2  13        577.46        598.14       123.26 o
 -36   2  13         37.51         18.95        76.76 o
 -34   2  13         46.53        190.24       105.70 o
 -32   2  13        550.02        391.52       113.39 o
 -30   2  13        307.32        461.29       143.82 o
 -28   2  13       1471.71       1567.36       159.11 o
 -26   2  13        530.81        545.93       102.38 o
 -24   2  13       1317.51       1048.19        72.19 o
 -22   2  13        873.01       1073.33       101.78 o
 -20   2  13        747.70        818.90        98.94 o
 -18   2  13       1857.83       1662.18       399.21 o
 -16   2  13       6194.57       7060.86       286.11 o
 -14   2  13      12664.57      11929.17       579.00 o
 -12   2  13      26821.18      28331.05      1110.85 o
 -10   2  13       1440.28       1698.45       184.00 o
  -8   2  13       2569.93       2084.27       137.79 o
  -6   2  13      14107.28      13660.92       401.88 o
  -4   2  13        115.84        138.46        46.89 o
  -2   2  13        715.36        683.32        72.16 o
   0   2  13        504.68        444.64        65.31 o
   2   2  13         37.71         27.45        48.75 o
   4   2  13       3016.21       3141.05       166.07 o
   6   2  13        421.67        525.20        90.47 o
   8   2  13         46.74         20.13        58.89 o
  10   2  13        357.31        426.80        90.09 o
  12   2  13        313.61        283.71        97.58 o
  14   2  13         10.52         98.18        95.66 o
  16   2  13        250.06        168.09       105.16 o
  18   2  13       1252.21       1081.23       147.96 o
  20   2  13          8.50         62.29        93.49 o
  22   2  13        125.60        -40.00       122.05 o
  24   2  13         10.40        -63.98       172.97 o
  26   2  13        118.99        -56.91       181.97 o
  28   2  13         75.65         87.09       122.20 o
  30   2  13        202.01         14.19       158.57 o
  32   2  13         76.77        248.48       190.21 o
 -45   3  13         84.10        -38.76       108.34 o
 -43   3  13         16.22         -0.68        81.30 o
 -41   3  13        338.42        172.37       233.83 o
 -39   3  13         11.00       -166.11       230.01 o
 -37   3  13        141.09        -21.29       115.82 o
 -35   3  13         89.81         54.81        85.56 o
 -33   3  13       1101.39       1183.16       115.78 o
 -31   3  13        324.82        199.96        91.30 o
 -29   3  13        784.93        911.68        90.74 o
 -27   3  13          5.18         64.13        56.44 o
 -25   3  13       7033.40       8026.34       268.57 o
 -23   3  13       1644.21       1287.64       353.97 o
 -21   3  13        163.30         88.22        60.41 o
 -19   3  13       5467.63       5653.60       205.94 o
 -17   3  13       2871.08       3161.08       278.38 o
 -15   3  13        616.20        872.49       165.24 o
 -13   3  13       1441.95       1409.07       164.19 o
 -11   3  13        556.57        472.56       144.50 o
  -9   3  13        957.28        787.43       180.93 o
  -7   3  13        102.92        101.11        27.75 o
  -5   3  13        122.89        124.29        27.23 o
  -3   3  13        187.55        190.51        45.03 o
  -1   3  13       4550.68       4662.29       191.36 o
   1   3  13        120.43         99.86        66.62 o
   3   3  13          1.35        -78.80        90.77 o
   5   3  13        804.39        676.39       107.71 o
   7   3  13       1593.40       1594.76       148.61 o
   9   3  13       6618.33       6420.69       257.90 o
  11   3  13         53.10         46.50        75.48 o
  13   3  13        931.98        933.31       156.32 o
  15   3  13          3.50          4.59        78.93 o
  17   3  13         49.73         82.62        93.71 o
  19   3  13        153.18        263.02        97.56 o
  21   3  13         15.20         78.55       121.41 o
  23   3  13         10.43         42.77       110.14 o
  25   3  13        505.53        834.25       169.66 o
  27   3  13          0.80         52.11       124.73 o
  29   3  13         24.21        204.92       130.78 o
 -40   4  13        200.57        139.70       209.45 o
 -38   4  13        837.76        532.92       365.93 o
 -36   4  13         11.18         97.24        60.47 o
 -34   4  13        166.72         44.08        70.75 o
 -32   4  13         22.90         19.34        73.35 o
 -30   4  13        433.93        348.04       133.25 o
 -28   4  13         12.43         13.11        56.62 o
 -26   4  13       1356.36       1172.04       178.07 o
 -24   4  13        354.17        191.11        59.50 o
 -22   4  13       1001.03        936.33       107.34 o
 -20   4  13         14.67        -20.49       151.35 o
 -18   4  13       1879.96       1850.08       295.74 o
 -16   4  13         14.17        120.54       186.18 o
 -14   4  13         50.99         48.72       135.28 o
 -12   4  13        852.08        865.96       212.34 o
 -10   4  13       1284.57       1457.82        58.51 o
  -8   4  13        760.74        784.12        56.22 o
  -6   4  13       6124.64       7908.59       272.28 o
  -4   4  13         41.04         62.94        43.45 o
  -2   4  13        323.18        265.88        61.30 o
   0   4  13       3947.73       4226.43       136.75 o
   2   4  13       2369.97       2737.00       145.43 o
   4   4  13        260.96        239.09        82.04 o
   6   4  13         92.05         90.03        80.10 o
   8   4  13        161.13        104.00        85.09 o
  10   4  13         50.93        118.98        96.81 o
  12   4  13        156.61        148.92       102.16 o
  14   4  13        173.11        119.66        93.88 o
  16   4  13         59.99        124.13        99.50 o
  18   4  13          2.77        183.70       113.71 o
  20   4  13         65.70         -9.57        93.42 o
  22   4  13        468.36        465.35       149.68 o
  24   4  13          3.75         36.34       135.55 o
  26   4  13          3.85        -75.20       141.93 o
 -35   5  13        171.30        360.24       431.45 o
 -33   5  13         74.50        318.35       411.56 o
 -31   5  13        538.33        797.49       292.89 o
 -29   5  13          0.39       -112.59       192.40 o
 -27   5  13         43.19        106.56       427.73 o
 -25   5  13        362.05        308.56       256.09 o
 -23   5  13         83.18        101.98        69.71 o
 -21   5  13         68.06        282.84       239.99 o
 -19   5  13         42.22         29.04       153.12 o
 -17   5  13         19.02        153.43       171.32 o
 -15   5  13       1654.91       1906.82       307.50 o
 -13   5  13        158.75        273.39       142.81 o
 -11   5  13        140.48        102.92        29.22 o
  -9   5  13        137.70        140.75        45.85 o
  -7   5  13       1991.76       2141.68       111.65 o
  -5   5  13        515.82        397.54        80.87 o
  -3   5  13       3925.70       4057.97       163.78 o
  -1   5  13        833.82       1023.93       118.40 o
   1   5  13         22.91        106.41        69.53 o
   3   5  13        216.54        102.72        67.88 o
   5   5  13        178.13        177.05        70.81 o
   7   5  13         53.90        181.97       129.76 o
   9   5  13         43.19         53.39        81.27 o
  11   5  13        253.73        394.88        89.69 o
  13   5  13        552.53        365.21       159.25 o
  15   5  13        130.41        147.05        92.45 o
  17   5  13         99.23         -7.42       126.38 o
  19   5  13         52.96        -12.72        95.23 o
 -26   6  13         26.59        215.12       300.24 o
 -24   6  13        247.14        219.52       421.60 o
 -22   6  13          3.55        -46.86       275.73 o
 -20   6  13          2.19        203.72       177.85 o
 -18   6  13        154.93        294.44       191.66 o
 -16   6  13          0.94        -52.03       178.42 o
 -14   6  13         11.39         -6.66       121.46 o
 -12   6  13        137.31        315.12       183.73 o
 -10   6  13        193.92        145.35       195.45 o
  -8   6  13          1.53        192.87       188.51 o
  -6   6  13        190.90        285.94       146.74 o
  -4   6  13          9.02         -2.21        95.89 o
  -2   6  13         63.56        146.70       130.42 o
   0   6  13        462.05        673.05       162.94 o
   2   6  13        255.37        274.07       112.58 o
   4   6  13        248.73        228.70        69.87 o
   6   6  13        158.67        276.44       108.56 o
   8   6  13        373.83        360.42       165.00 o
  10   6  13        425.44        474.25       190.86 o
 -50   0  14          1.14        128.71       371.81 o
 -48   0  14        520.03        989.98       293.04 o
 -46   0  14         42.48        247.35       261.12 o
 -44   0  14          6.83        -49.48       133.74 o
 -42   0  14         60.01        -14.49       144.05 o
 -40   0  14          8.46        -78.89       153.27 o
 -38   0  14         17.08        124.45       125.45 o
 -36   0  14         22.50         19.25       104.10 o
 -34   0  14        173.76        304.78       161.96 o
 -32   0  14        764.33       1286.87       276.02 o
 -30   0  14         12.97        111.66       102.10 o
 -28   0  14        689.59        577.10       153.03 o
 -26   0  14       4035.03       4460.79       304.53 o
 -24   0  14      15786.61      19269.82       977.33 o
 -22   0  14      13180.71      15402.19       568.56 o
 -20   0  14       3236.44       3454.51       364.61 o
 -18   0  14        523.43        454.07        84.92 o
 -16   0  14       1255.59       1311.18       106.46 o
 -14   0  14      20254.76      19967.19      1269.74 o
 -12   0  14      13656.76      12668.56       796.73 o
 -10   0  14      33010.89      29724.84      1243.27 o
  -8   0  14      18667.92      17404.41       451.88 o
  -6   0  14       8151.33       8323.25       311.86 o
  -4   0  14       3364.94       3103.03       150.05 o
  -2   0  14        215.07        284.33        86.83 o
   0   0  14      12456.17      11966.51       651.93 o
   2   0  14        118.26         54.29        91.35 o
   4   0  14      14898.53      16223.83       977.91 o
   6   0  14       6489.75       6538.73       407.47 o
   8   0  14       2060.87       2136.59       203.55 o
  10   0  14        440.67        530.28       141.24 o
  12   0  14        347.36        539.34       152.38 o
  14   0  14          4.45        -92.62       154.62 o
  16   0  14      18793.29      19103.39      1173.23 o
  18   0  14         10.98         17.12       128.83 o
  20   0  14       3481.33       4631.19      1066.98 o
  22   0  14         38.43        135.18       194.32 o
  24   0  14          2.98        190.32       195.20 o
  26   0  14         72.49        609.53       290.10 o
  28   0  14          0.81        709.84       422.63 o
  30   0  14         32.29        534.22       406.99 o
  32   0  14          2.81       -225.59       225.59 o
  34   0  14        389.37        339.66       350.15 o
 -49   1  14         14.97        270.81       136.34 o
 -47   1  14         29.73       -104.41       133.21 o
 -45   1  14          2.28        -59.29       111.49 o
 -43   1  14          3.49         72.79       118.04 o
 -41   1  14         77.45        -19.54       147.57 o
 -39   1  14       1200.12       1212.02       189.31 o
 -37   1  14       2748.85       2951.52       333.79 o
 -35   1  14         59.77        -43.53       105.17 o
 -33   1  14       1253.35       1195.57       141.00 o
 -31   1  14       1575.26       1910.68       146.97 o
 -29   1  14        877.13        976.08       149.98 o
 -27   1  14         22.10          7.05        79.58 o
 -25   1  14        561.50        825.38       108.56 o
 -23   1  14        428.79        482.26        67.00 o
 -21   1  14       4243.07       4647.37       140.73 o
 -19   1  14       1003.83        968.35       204.13 o
 -17   1  14      12138.55      13620.10       789.50 o
 -15   1  14        190.27        174.87        48.74 o
 -13   1  14       2745.47       2500.37        79.77 o
 -11   1  14       3305.08       4606.67       198.83 o
  -9   1  14       1110.72       1088.42        60.57 o
  -7   1  14        767.32       1025.40       138.13 o
  -5   1  14        805.39        765.06        52.24 o
  -3   1  14       1006.89        952.97        64.92 o
  -1   1  14      10667.41      10646.52       305.90 o
   1   1  14         47.27         51.02        46.41 o
   3   1  14        287.48        251.47        58.38 o
   5   1  14       6660.80       6268.27       201.01 o
   7   1  14       1558.54       1647.03       209.83 o
   9   1  14        473.96        426.33       149.06 o
  11   1  14          0.09          9.85        80.77 o
  13   1  14       1288.45       1105.51       278.11 o
  15   1  14       6921.40       6679.87       391.31 o
  17   1  14       1716.13       1742.72       201.95 o
  19   1  14       1009.86       1194.55       181.70 o
  21   1  14       1207.63        995.54       178.11 o
  23   1  14          2.09       -136.08       137.28 o
  25   1  14        949.26        931.42       180.19 o
  27   1  14         81.14         21.47       238.23 o
  29   1  14        673.02        931.48       220.59 o
  31   1  14         40.97        292.16       190.46 o
  33   1  14        715.82       1099.05       234.74 o
 -48   2  14        174.04        308.26       202.37 o
 -46   2  14         43.72        125.07       102.61 o
 -44   2  14        139.42        135.31       106.11 o
 -42   2  14         63.60        108.37       120.67 o
 -40   2  14         74.94        -36.26       108.03 o
 -38   2  14          7.09         32.88        78.75 o
 -36   2  14        876.75        567.61       136.99 o
 -34   2  14        275.42        367.67       129.98 o
 -32   2  14          3.67        -28.74        68.37 o
 -30   2  14        464.60        494.80        86.33 o
 -28   2  14       5438.30       5734.20       337.07 o
 -26   2  14        735.02        902.22        98.25 o
 -24   2  14        888.85       1120.29        83.10 o
 -22   2  14        269.82        290.27        64.70 o
 -20   2  14       4466.61       5256.84       145.31 o
 -18   2  14       3638.60       4623.69       324.83 o
 -16   2  14       5830.03       5282.98       149.66 o
 -14   2  14       6802.70       7897.51      1303.61 o
 -12   2  14       1853.92       1875.23       236.30 o
 -10   2  14      12980.42      11421.45      1787.04 o
  -8   2  14       4061.67       3637.91        81.66 o
  -6   2  14        671.49        691.04        38.38 o
  -4   2  14       2915.19       3100.54        98.09 o
  -2   2  14       2014.54       2421.23       100.74 o
   0   2  14       2293.03       2080.40       102.75 o
   2   2  14       1509.66       1552.47        98.91 o
   4   2  14        172.50        211.87        64.01 o
   6   2  14        100.86         65.51        64.98 o
   8   2  14       5176.86       5338.36       217.19 o
  10   2  14        155.47         75.86        91.52 o
  12   2  14       1100.71       1160.85       139.20 o
  14   2  14       1449.82       1429.42       143.17 o
  16   2  14        555.89        501.94       133.00 o
  18   2  14       6706.81       6434.46       363.96 o
  20   2  14        135.62        207.83       110.26 o
  22   2  14        252.55        122.36       118.76 o
  24   2  14        275.98        325.47       148.22 o
  26   2  14         22.89         99.04       193.71 o
  28   2  14        426.51        451.93       199.38 o
  30   2  14          0.19        131.50       166.95 o
  32   2  14         37.43        593.11       309.59 o
 -45   3  14          8.27        -11.66        84.99 o
 -43   3  14        721.40        305.66       303.92 o
 -41   3  14        114.39        187.83       237.31 o
 -39   3  14        163.54        -32.34        86.48 o
 -37   3  14         26.96        105.86       125.14 o
 -35   3  14          0.00        -50.62        98.72 o
 -33   3  14         95.04        227.73       115.93 o
 -31   3  14        216.67         84.66        64.70 o
 -29   3  14       2394.01       2320.12       227.85 o
 -27   3  14          1.18         28.32        49.66 o
 -25   3  14       3079.53       2892.25       360.05 o
 -23   3  14        706.59        487.31       468.10 o
 -21   3  14       1166.19       1188.81       149.36 o
 -19   3  14       3285.00       3327.77        88.55 o
 -17   3  14       1838.94       1777.60       225.74 o
 -15   3  14         56.61         67.65        97.25 o
 -13   3  14        842.36        827.72       156.67 o
 -11   3  14       1041.54       1113.63       197.09 o
  -9   3  14        737.53        652.22       202.23 o
  -7   3  14       3881.82       3970.69       146.27 o
  -5   3  14        477.87        445.22        65.48 o
  -3   3  14         97.18         66.66        37.63 o
  -1   3  14       1448.05       1499.54        91.72 o
   1   3  14       1248.66       1264.05        90.11 o
   3   3  14       1137.56       1403.25       114.32 o
   5   3  14        922.64       1071.10       150.37 o
   7   3  14        608.48        604.21        89.43 o
   9   3  14       1236.04       1183.20       122.87 o
  11   3  14        210.19        357.79       119.81 o
  13   3  14       2256.26       2226.72       194.31 o
  15   3  14         25.65         34.86        95.48 o
  17   3  14         62.80        -14.99        87.56 o
  19   3  14         39.02        -79.15        98.75 o
  21   3  14        189.11        120.34        98.71 o
  23   3  14         14.76         62.32       111.62 o
  25   3  14        157.89         98.49       101.78 o
  27   3  14          5.23       -137.81       137.81 o
  29   3  14         22.91         -6.72       128.37 o
 -42   4  14        128.38        -18.97       121.00 o
 -40   4  14        100.12        210.91       321.12 o
 -38   4  14        402.50        408.15       133.46 o
 -36   4  14         99.75        106.16       135.98 o
 -34   4  14          3.00         38.87        48.21 o
 -32   4  14         58.13         32.28        69.98 o
 -30   4  14          6.52        -56.26        56.26 o
 -28   4  14          1.69        114.04       177.56 o
 -26   4  14        747.02        664.92       174.49 o
 -24   4  14        171.33        106.16        75.77 o
 -22   4  14        139.66         13.00        69.54 o
 -20   4  14        658.73        447.82       198.86 o
 -18   4  14       1033.36       1009.15       191.64 o
 -16   4  14         22.45         46.74       141.65 o
 -14   4  14        677.16        834.03       268.33 o
 -12   4  14        942.69       1290.98       191.77 o
 -10   4  14         60.66        -23.29        79.99 o
  -8   4  14        592.76        671.73        58.41 o
  -6   4  14        196.42        137.42        66.35 o
  -4   4  14          0.71         35.11        33.92 o
  -2   4  14         34.22         20.20        40.97 o
   0   4  14       3144.06       3224.22       140.32 o
   2   4  14        862.88        755.92        88.23 o
   4   4  14        212.33        290.87        96.44 o
   6   4  14        579.21        586.08       106.79 o
   8   4  14         69.06         37.23        77.53 o
  10   4  14        331.98        236.37       123.18 o
  12   4  14        899.38        792.23       127.06 o
  14   4  14         67.83        149.71       117.31 o
  16   4  14        186.38        338.99       136.79 o
  18   4  14         29.95         96.07        98.26 o
  20   4  14         18.14         13.34       114.37 o
  22   4  14        144.93        310.62       118.35 o
  24   4  14          0.09        -32.21       101.85 o
 -35   5  14          3.25       -420.04       450.01 o
 -33   5  14        100.76        307.00       248.82 o
 -31   5  14         93.67        198.34       351.16 o
 -29   5  14         42.00        346.23       302.40 o
 -27   5  14        862.04        365.83       361.99 o
 -25   5  14         82.72        244.13       324.31 o
 -23   5  14        120.51        491.79       296.89 o
 -21   5  14        260.84        314.24       169.63 o
 -19   5  14          3.11        -80.79       144.20 o
 -17   5  14        391.30        318.80       245.89 o
 -15   5  14        542.90        917.65       245.45 o
 -13   5  14         53.51        180.90       219.53 o
 -11   5  14        137.08        151.25       147.48 o
  -9   5  14         31.50         53.11        42.11 o
  -7   5  14        428.87        349.73        56.14 o
  -5   5  14        311.34        342.43       101.57 o
  -3   5  14        715.03        604.00        82.19 o
  -1   5  14        116.18         31.60        46.16 o
   1   5  14         17.44         10.18        79.86 o
   3   5  14          4.15         93.52        56.74 o
   5   5  14        289.09        268.76        79.97 o
   7   5  14        130.09        267.82        83.18 o
   9   5  14         20.42         74.28        68.70 o
  11   5  14        265.94        350.74        98.25 o
  13   5  14         64.54        102.63       114.97 o
  15   5  14        976.63        757.68       190.46 o
  17   5  14          9.05       -149.41       149.41 o
  19   5  14        136.07        129.75       107.30 o
 -26   6  14        478.14        417.45       268.36 o
 -24   6  14         84.23       -158.34       220.68 o
 -22   6  14          0.38        222.57       283.04 o
 -20   6  14        444.32        826.14       375.24 o
 -18   6  14         11.41        139.00       202.30 o
 -16   6  14        572.61        819.30       252.39 o
 -14   6  14        113.62         77.92       163.55 o
 -12   6  14         94.88        243.31       179.90 o
 -10   6  14          9.19        -70.87       140.11 o
  -8   6  14        145.70        290.21       141.42 o
  -6   6  14        154.73         53.47       144.81 o
  -4   6  14          9.04        340.26       142.18 o
  -2   6  14        135.28        197.73       222.57 o
   0   6  14        159.36        357.77       160.36 o
   2   6  14       1400.80       1802.93       244.57 o
   4   6  14          9.17        -34.19        76.20 o
   6   6  14          2.41        185.37        80.27 o
   8   6  14        184.30        264.11       108.95 o
  10   6  14         42.23        -45.71       129.91 o
 -49   1  15          5.53       -152.80       152.80 o
 -47   1  15         28.88        -12.68       148.49 o
 -45   1  15        405.11        658.65       211.13 o
 -43   1  15         39.14        145.41       110.66 o
 -41   1  15          6.85         44.07        84.31 o
 -39   1  15          0.95         -2.11        94.52 o
 -37   1  15        141.18         98.52        96.35 o
 -35   1  15       2607.06       2735.21       194.36 o
 -33   1  15        509.26        573.08       109.84 o
 -31   1  15       4895.43       5635.82       319.63 o
 -29   1  15         69.03        107.57        76.20 o
 -27   1  15        203.37        313.12        78.35 o
 -25   1  15       1014.34       1285.24       140.21 o
 -23   1  15       1333.37       1504.94        88.57 o
 -21   1  15        334.73        326.31        53.46 o
 -19   1  15       4457.80       6228.88       542.43 o
 -17   1  15       1583.23       1669.63       148.40 o
 -15   1  15       4443.12       4644.31       141.99 o
 -13   1  15       3394.74       3743.91       118.36 o
 -11   1  15       2196.76       2222.86        70.38 o
  -9   1  15       1393.76       1724.61        88.26 o
  -7   1  15        195.53        230.35        41.76 o
  -5   1  15       3022.48       2939.54       114.84 o
  -3   1  15      17156.65      16194.83       364.09 o
  -1   1  15        995.08       1163.68        95.64 o
   1   1  15       3897.42       4424.26       222.46 o
   3   1  15       1522.34       1369.36       133.43 o
   5   1  15        616.56        335.28        81.84 o
   7   1  15         48.06         78.85        64.05 o
   9   1  15       4922.20       5152.50       278.58 o
  11   1  15       1366.74       1307.20       318.41 o
  13   1  15        158.85         38.35       117.20 o
  15   1  15        182.32        180.78       101.40 o
  17   1  15      10278.83      10800.14       502.76 o
  19   1  15        260.17        154.71       118.65 o
  21   1  15         94.19       -124.87       131.83 o
  23   1  15          0.19        150.11       160.80 o
  25   1  15          0.04         91.98       148.12 o
  27   1  15         45.42        -38.61       121.97 o
  29   1  15        263.99        458.67       172.78 o
  31   1  15        423.19        525.17       224.30 o
 -48   2  15        160.88        146.86       129.21 o
 -46   2  15         56.09        116.89       119.99 o
 -44   2  15         86.75        340.25       187.92 o
 -42   2  15         31.21         54.80       177.81 o
 -40   2  15         72.32          8.74        71.44 o
 -38   2  15         15.12        116.70       164.69 o
 -36   2  15        812.64        834.65       140.82 o
 -34   2  15        131.35        103.99        86.41 o
 -32   2  15        865.32        783.30       118.56 o
 -30   2  15       1437.63       1239.11       148.72 o
 -28   2  15        373.33        284.19        78.06 o
 -26   2  15          0.00        -29.95        43.92 o
 -24   2  15          0.97        -18.82        35.82 o
 -22   2  15         22.59         39.81        37.06 o
 -20   2  15        247.46        400.90        60.01 o
 -18   2  15       3772.54       4394.56       200.06 o
 -16   2  15         37.17         93.91        84.14 o
 -14   2  15       3084.69       3345.48       292.85 o
 -12   2  15      17403.18      19610.80      1469.78 o
 -10   2  15       2724.92       2409.42       171.34 o
  -8   2  15       6433.65       6519.36       164.35 o
  -6   2  15        180.23        197.23        30.98 o
  -4   2  15       2948.82       3234.65       115.90 o
  -2   2  15       2796.57       3054.07       124.79 o
   0   2  15       1339.66       1604.37       103.23 o
   2   2  15        253.63        218.59        61.46 o
   4   2  15       4019.91       4130.55       202.15 o
   6   2  15       1027.80       1189.68       120.34 o
   8   2  15         49.60         58.03        61.82 o
  10   2  15        905.49        865.10       118.65 o
  12   2  15         89.62        140.51        84.09 o
  14   2  15         95.58         58.98        76.59 o
  16   2  15        783.05        838.15       131.70 o
  18   2  15         33.40        109.26       101.75 o
  20   2  15        336.88        173.38       103.60 o
  22   2  15        121.47        386.00       174.26 o
  24   2  15         10.35        258.71       193.33 o
  26   2  15         28.35         82.47       119.03 o
  28   2  15        265.02        661.55       221.64 o
  30   2  15        109.74        460.30       239.51 o
 -45   3  15        256.71        280.56       188.50 o
 -43   3  15        137.66         48.09        84.36 o
 -41   3  15       1676.33       1683.65       257.22 o
 -39   3  15        333.34         32.80        83.59 o
 -37   3  15        110.47        113.45       128.26 o
 -35   3  15       1010.96        607.25       349.88 o
 -33   3  15        470.37        536.56       217.55 o
 -31   3  15        173.25        105.86        62.56 o
 -29   3  15        478.78        467.06        73.30 o
 -27   3  15         67.95         44.36        38.13 o
 -25   3  15         42.77        -60.98        83.87 o
 -23   3  15        459.33        573.68        83.13 o
 -21   3  15       3409.28       3487.88       131.42 o
 -19   3  15         90.92        170.13       189.48 o
 -17   3  15       2892.01       2955.55       277.07 o
 -15   3  15       4333.36       4256.82       321.07 o
 -13   3  15          3.99         18.67        69.33 o
 -11   3  15        116.68       -102.99       110.87 o
  -9   3  15         69.01         68.83        71.12 o
  -7   3  15       2585.19       2274.19       237.52 o
  -5   3  15       1315.84       1277.35       102.41 o
  -3   3  15       5419.19       5840.79       212.89 o
  -1   3  15        234.73        271.53        60.92 o
   1   3  15       4500.75       4599.82       275.51 o
   3   3  15       1970.30       2169.28       141.78 o
   5   3  15        387.60        348.92        86.07 o
   7   3  15       6309.75       6808.76       296.32 o
   9   3  15       1465.44       1653.16       146.80 o
  11   3  15        232.44        272.60        90.51 o
  13   3  15        657.74        477.52        96.96 o
  15   3  15        506.29        298.48        95.07 o
  17   3  15        118.91        117.12       102.24 o
  19   3  15        156.47         53.30       121.54 o
  21   3  15          0.05        108.65       100.27 o
  23   3  15        522.95        848.07       145.69 o
  25   3  15         68.86       -126.35       133.18 o
  27   3  15        141.31        136.21       147.15 o
 -42   4  15         61.15          5.56        95.39 o
 -40   4  15          5.26        -58.86       106.01 o
 -38   4  15         32.76          5.35       141.32 o
 -36   4  15         12.61        133.75       125.84 o
 -34   4  15          0.47         -5.75        89.70 o
 -32   4  15         24.75         34.57        97.95 o
 -30   4  15        914.04        818.80       163.98 o
 -28   4  15        288.51        326.79       318.60 o
 -26   4  15          0.00        -56.53       109.61 o
 -24   4  15         48.45         87.11        49.05 o
 -22   4  15        495.05        474.92       160.93 o
 -20   4  15       1811.84       2348.76       456.27 o
 -18   4  15        104.15        159.79       148.18 o
 -16   4  15       2467.23       2405.02       320.47 o
 -14   4  15        373.37        517.38       149.85 o
 -12   4  15        117.06         79.76       112.67 o
 -10   4  15        265.95        284.01       119.71 o
  -8   4  15       1382.97       1530.37        80.34 o
  -6   4  15         40.10         31.02        31.74 o
  -4   4  15        702.79        762.80        61.00 o
  -2   4  15         46.05         68.42        43.70 o
   0   4  15       1013.55        916.58        97.71 o
   2   4  15         21.35        -54.08        54.08 o
   4   4  15        192.39        248.85        76.95 o
   6   4  15         24.42         23.73        62.20 o
   8   4  15         38.51         24.29        93.62 o
  10   4  15         17.63        108.60        95.23 o
  12   4  15          2.93         46.56       125.44 o
  14   4  15         39.37        113.68       121.30 o
  16   4  15         94.27        365.19       119.81 o
  18   4  15        127.44        126.73       119.79 o
  20   4  15        159.94        406.28       145.90 o
  22   4  15        139.77        114.42       140.98 o
  24   4  15        489.71        708.61       162.05 o
 -35   5  15        383.00       1085.94       353.26 o
 -33   5  15        754.93        913.68       511.47 o
 -31   5  15          4.83       -415.49       415.49 o
 -29   5  15         30.09        252.43       183.16 o
 -27   5  15        192.95        425.49       232.76 o
 -25   5  15        446.01        580.33       224.54 o
 -23   5  15         39.46        668.93       259.13 o
 -21   5  15        152.39        246.28       204.88 o
 -19   5  15        641.19        849.90       198.14 o
 -17   5  15        426.29        244.87       192.06 o
 -15   5  15        346.63        260.25       194.43 o
 -13   5  15          8.94       -191.70       191.70 o
 -11   5  15        129.13         45.77       158.26 o
  -9   5  15        260.76        193.93        50.75 o
  -7   5  15         54.85         50.20        43.61 o
  -5   5  15        300.27        260.67        84.36 o
  -3   5  15         26.26         27.08        43.27 o
  -1   5  15        299.47        221.25        54.90 o
   1   5  15         13.02         61.80        49.55 o
   3   5  15        257.30        383.97        75.18 o
   5   5  15         52.66         79.45        76.59 o
   7   5  15        227.23        181.26        89.70 o
   9   5  15        262.68        234.03        90.96 o
  11   5  15         40.70         80.40       147.22 o
  13   5  15        236.79        145.81       112.22 o
  15   5  15          0.13         29.17        84.38 o
  17   5  15        196.54        271.43       109.47 o
 -26   6  15        302.92        429.26       203.70 o
 -24   6  15          4.29        398.58       225.69 o
 -22   6  15          4.36       -151.37       199.90 o
 -20   6  15        151.98        345.52       213.27 o
 -18   6  15         50.21       -242.47       242.47 o
 -16   6  15        105.92        239.16       278.00 o
 -14   6  15        173.60        281.19       144.96 o
 -12   6  15        301.55        348.15       164.74 o
 -10   6  15          9.76        262.75       137.09 o
  -8   6  15         17.43        180.68       150.55 o
  -6   6  15         96.55         34.11       114.95 o
  -4   6  15         20.29        314.02       155.59 o
  -2   6  15         11.08        129.40       268.30 o
   0   6  15        378.84        489.09       200.30 o
   2   6  15        321.07        512.46       187.01 o
   4   6  15         25.61        240.78       123.92 o
   6   6  15        137.17        193.00       121.07 o
   8   6  15         33.49        166.73       157.43 o
 -50   0  16        306.80        286.08       302.69 o
 -48   0  16         19.11        111.78       152.43 o
 -46   0  16         17.64        198.05       245.96 o
 -44   0  16        424.52        759.71       250.57 o
 -42   0  16       1176.07        943.63       309.53 o
 -40   0  16         25.24         83.52       201.50 o
 -38   0  16        272.61        613.11       266.12 o
 -36   0  16        463.67        586.54       184.25 o
 -34   0  16          9.88         52.48       237.62 o
 -32   0  16          1.60          1.09       107.30 o
 -30   0  16        422.72        633.79       168.29 o
 -28   0  16         62.50        178.73        96.30 o
 -26   0  16       1472.41       1290.72       263.76 o
 -24   0  16      11001.92      11583.79       681.07 o
 -22   0  16      14066.42      17228.42      2090.00 o
 -20   0  16       1813.07       2390.02       224.69 o
 -18   0  16        252.54        271.10        97.51 o
 -16   0  16       3353.90       3399.85       163.07 o
 -14   0  16        526.83        579.64        78.89 o
 -12   0  16        165.85        105.50        51.88 o
 -10   0  16       2632.39       2495.76       141.44 o
  -8   0  16       3457.43       3340.79       174.43 o
  -6   0  16       1729.24       1373.20        93.63 o
  -4   0  16      17959.90      16427.71       576.59 o
  -2   0  16         19.76        109.70        66.89 o
   0   0  16      13305.80      12607.52       665.52 o
   2   0  16        826.03        725.08       113.87 o
   4   0  16      39823.55      38613.00      1525.87 o
   6   0  16        325.11        326.55       142.89 o
   8   0  16        462.56        371.55       133.81 o
  10   0  16         28.20        -33.06       126.92 o
  12   0  16       1246.43       1173.10       203.25 o
  14   0  16       1996.08       1425.36      1262.82 o
  16   0  16        482.81        245.83       268.87 o
  18   0  16       1315.45        687.58       517.57 o
  20   0  16          1.99        -10.72       156.20 o
  22   0  16        474.43        359.43       259.71 o
  24   0  16         85.17         86.90       171.56 o
  26   0  16          8.43       -223.58       223.58 o
  28   0  16         41.20        327.12       368.91 o
  30   0  16        320.92        660.01       353.61 o
  32   0  16        311.05       1136.74       722.10 o
 -49   1  16        298.02        139.96       159.56 o
 -47   1  16         39.02       -130.02       130.02 o
 -45   1  16         84.05        -29.09       180.86 o
 -43   1  16         11.77         32.45       104.09 o
 -41   1  16        621.17        570.87       140.23 o
 -39   1  16         26.65        114.75        87.48 o
 -37   1  16       5520.74       6704.35       348.53 o
 -35   1  16        883.25        972.10       188.55 o
 -33   1  16        657.38        729.10       113.57 o
 -31   1  16          4.42         40.08        79.64 o
 -29   1  16       1941.96       1829.23       235.40 o
 -27   1  16        482.34        595.88       107.65 o
 -25   1  16       2649.50       3194.86       125.29 o
 -23   1  16         50.26         49.57        58.65 o
 -21   1  16        520.46        532.90       124.66 o
 -19   1  16       2205.85       2319.80       103.97 o
 -17   1  16       1692.59       2054.09        80.04 o
 -15   1  16        701.29        766.40        53.86 o
 -13   1  16        264.30        255.90        47.65 o
 -11   1  16      29780.57      30180.39       516.62 o
  -9   1  16      15144.18      15162.21       404.72 o
  -7   1  16        752.60        730.98        60.99 o
  -5   1  16          1.33        -23.78        40.19 o
  -3   1  16        189.43        217.22        39.33 o
  -1   1  16       2283.25       2512.33       140.53 o
   1   1  16        250.39        235.59        70.59 o
   3   1  16       1860.50       1380.22       278.00 o
   5   1  16        662.79        585.29        95.89 o
   7   1  16          0.01         65.90        76.55 o
   9   1  16        230.70         89.52        75.24 o
  11   1  16        241.31        120.74        87.04 o
  13   1  16        199.44         90.93        99.88 o
  15   1  16          3.36        -78.25       100.19 o
  17   1  16        326.52        369.66       131.41 o
  19   1  16        583.74        433.74       130.35 o
  21   1  16         17.40        170.77       137.83 o
  23   1  16          4.92        -48.01       183.04 o
  25   1  16         88.86          5.90       129.06 o
  27   1  16        269.74        599.70       241.36 o
  29   1  16        575.70        645.47       233.95 o
  31   1  16         25.68        272.16       229.65 o
 -48   2  16         25.55         97.80       110.39 o
 -46   2  16        438.44        400.29       160.44 o
 -44   2  16         54.21        178.96        93.65 o
 -42   2  16        356.71        232.10       130.86 o
 -40   2  16        624.96        421.82       308.12 o
 -38   2  16       1974.66       1995.71       227.37 o
 -36   2  16        285.78        257.73        93.46 o
 -34   2  16          1.36         46.98        69.04 o
 -32   2  16         96.57        112.81        88.02 o
 -30   2  16       4187.53       5048.53       354.59 o
 -28   2  16        764.89        825.86       114.15 o
 -26   2  16       1060.71       1424.50       180.48 o
 -24   2  16         10.60         97.50        49.50 o
 -22   2  16        317.63        301.33        43.73 o
 -20   2  16         29.95         -1.03        90.82 o
 -18   2  16        348.29        464.29        94.93 o
 -16   2  16         11.76         71.15        95.89 o
 -14   2  16      38627.62      42698.48      1708.69 o
 -12   2  16       1053.12       1025.48       155.22 o
 -10   2  16      58689.82      60097.07      1574.19 o
  -8   2  16        285.42        297.20        28.44 o
  -6   2  16       1224.31       1394.98        53.89 o
  -4   2  16       5019.04       4504.95       132.98 o
  -2   2  16        888.11        808.24        81.15 o
   0   2  16       1874.93       1906.96       125.15 o
   2   2  16       1644.04       1736.29       102.17 o
   4   2  16          2.94         48.30        60.01 o
   6   2  16        454.28        372.28        89.98 o
   8   2  16         23.58        162.71        97.73 o
  10   2  16         28.71         60.70        69.27 o
  12   2  16        385.83        516.99       117.12 o
  14   2  16        367.56        358.03       134.11 o
  16   2  16       1300.92       1412.44       141.75 o
  18   2  16        805.80        890.55       157.30 o
  20   2  16         19.94        -74.51       153.60 o
  22   2  16        995.32        956.89       157.19 o
  24   2  16        177.89        193.50       207.77 o
  26   2  16        113.82         72.88       141.62 o
  28   2  16          9.97         27.16       245.78 o
  30   2  16        239.94        143.21       154.18 o
 -45   3  16        192.37         85.64        91.58 o
 -43   3  16          9.39         -9.03        74.23 o
 -41   3  16        166.11        122.24       149.39 o
 -39   3  16       1298.41       1426.04       153.50 o
 -37   3  16        189.49        127.40        96.30 o
 -35   3  16         40.11         -5.95        50.82 o
 -33   3  16        176.95         65.86        68.04 o
 -31   3  16        770.93        902.96       147.94 o
 -29   3  16         31.16        -43.65        45.38 o
 -27   3  16          1.27          5.21        29.59 o
 -25   3  16          7.12       -132.04       132.04 o
 -23   3  16          5.89        -40.90        91.95 o
 -21   3  16       6037.33       5923.00       225.62 o
 -19   3  16         29.84         38.31       132.69 o
 -17   3  16        450.23        517.80       164.85 o
 -15   3  16         16.22       -129.14       129.14 o
 -13   3  16       3925.63       3910.30       247.51 o
 -11   3  16       8637.03       8951.08       653.29 o
  -9   3  16        793.14        696.02       247.35 o
  -7   3  16       6168.00       6280.75       219.51 o
  -5   3  16       1675.46       1639.66        64.02 o
  -3   3  16       2169.23       2067.72       105.57 o
  -1   3  16        248.28        247.56        66.79 o
   1   3  16       3120.03       3084.57       202.12 o
   3   3  16       1972.84       1931.81       148.11 o
   5   3  16         37.17        -11.15        72.62 o
   7   3  16       7039.15       6992.43       290.07 o
   9   3  16        426.03        345.57        97.56 o
  11   3  16         45.66          6.20        71.58 o
  13   3  16        424.54        365.46        93.95 o
  15   3  16        733.44        838.06       139.89 o
  17   3  16       1019.37       1034.35       148.54 o
  19   3  16         72.15        126.27       117.76 o
  21   3  16         58.35        177.25       144.78 o
  23   3  16        391.60        385.03       143.04 o
  25   3  16        298.90        100.44       109.39 o
  27   3  16          4.88       -150.52       150.52 o
 -42   4  16         34.22        150.69       578.92 o
 -40   4  16          1.78         77.98        95.52 o
 -38   4  16        225.98         86.39       128.44 o
 -36   4  16         41.89         53.48       102.93 o
 -34   4  16        182.89        316.49       132.96 o
 -32   4  16        187.87        326.00       119.72 o
 -30   4  16        104.58         58.69       101.39 o
 -28   4  16         48.97         43.71        59.44 o
 -26   4  16        166.85        153.82        45.71 o
 -24   4  16          2.56         16.43       180.02 o
 -22   4  16        142.32        207.73       157.34 o
 -20   4  16          8.91        -65.11       118.64 o
 -18   4  16         12.78       -108.11       156.83 o
 -16   4  16        780.73        623.23       207.91 o
 -14   4  16        812.59        849.88       201.26 o
 -12   4  16         49.89        205.84       100.88 o
 -10   4  16       4244.21       4582.58       316.46 o
  -8   4  16        660.21        708.75        68.83 o
  -6   4  16       1941.85       1228.00       293.16 o
  -4   4  16       2009.40       2215.56       242.22 o
  -2   4  16         13.59        -23.51        37.87 o
   0   4  16         48.14         25.31        50.16 o
   2   4  16        131.10        221.60       104.31 o
   4   4  16       1335.31       1599.32       135.56 o
   6   4  16         63.56         94.30        77.48 o
   8   4  16         56.02        113.82        80.58 o
  10   4  16        651.79        579.15       172.08 o
  12   4  16         30.01        196.81       115.06 o
  14   4  16          0.45        -23.08       108.65 o
  16   4  16          1.85        108.52        87.74 o
  18   4  16        119.02        287.73       162.51 o
  20   4  16         91.38         51.11        92.80 o
  22   4  16        266.88        340.91       119.31 o
 -35   5  16        426.37        827.60       533.27 o
 -33   5  16        739.12        728.19       300.30 o
 -31   5  16          1.66       -207.90       221.22 o
 -29   5  16        497.68        889.63       270.14 o
 -27   5  16        213.84        406.13       278.18 o
 -25   5  16          2.84         16.51       151.68 o
 -23   5  16        859.64        874.23       368.20 o
 -21   5  16         65.16        -59.36       216.10 o
 -19   5  16        595.61        843.85       325.11 o
 -17   5  16        572.13       1008.12       267.96 o
 -15   5  16         15.00        -17.30       182.89 o
 -13   5  16        666.54        797.70       181.94 o
 -11   5  16       1190.02       1324.27       241.29 o
  -9   5  16         46.35         99.49       143.29 o
  -7   5  16        246.46        185.91        53.60 o
  -5   5  16       1039.85       1124.92       196.57 o
  -3   5  16          0.00         69.63        74.49 o
  -1   5  16         42.49         79.02        66.27 o
   1   5  16          3.65         16.32        49.75 o
   3   5  16         73.65         77.77        63.05 o
   5   5  16       1242.39       1321.83       176.60 o
   7   5  16        283.04        420.33       127.39 o
   9   5  16       1306.27       1123.23       232.10 o
  11   5  16         86.28        177.21        99.72 o
  13   5  16         10.30        166.16        93.02 o
  15   5  16         28.02          7.97        91.39 o
  17   5  16          9.85        138.78       157.82 o
 -26   6  16         20.90        120.15       302.46 o
 -24   6  16        187.09        200.24       430.94 o
 -22   6  16          0.48         35.83       190.89 o
 -20   6  16         33.08       -126.42       211.24 o
 -18   6  16         17.73        -53.81       144.35 o
 -16   6  16          0.20       -182.66       182.66 o
 -14   6  16        242.93        580.59       235.81 o
 -12   6  16          4.64        154.25       147.30 o
 -10   6  16        101.11        -61.84       160.18 o
  -8   6  16         27.41        104.32       138.37 o
  -6   6  16         24.95        -13.09        98.10 o
  -4   6  16        185.80        216.07       125.28 o
  -2   6  16        305.60        919.37       270.13 o
   0   6  16         51.76        289.51       144.82 o
   2   6  16        142.25        186.96       137.13 o
   4   6  16          9.11        249.96       316.58 o
   6   6  16        274.20        434.48       199.14 o
 -49   1  17         20.51        -35.12       188.72 o
 -47   1  17         11.87        -73.00       118.76 o
 -45   1  17        139.11        153.71       122.22 o
 -43   1  17        345.24        424.88       125.71 o
 -41   1  17         75.95         87.90        90.97 o
 -39   1  17         38.59         24.26        83.46 o
 -37   1  17       2857.22       2936.53       235.04 o
 -35   1  17        496.71        544.64       102.91 o
 -33   1  17          0.14         32.74        75.60 o
 -31   1  17        247.82        246.14        77.66 o
 -29   1  17         30.07         67.90        58.98 o
 -27   1  17        707.91        865.70        97.87 o
 -25   1  17        129.76        204.80        55.43 o
 -23   1  17       2146.42       2227.70       101.28 o
 -21   1  17        547.17        630.08        53.93 o
 -19   1  17       1641.93       1712.74        82.98 o
 -17   1  17       5112.00       5559.45       337.14 o
 -15   1  17       6695.56       6459.40       142.91 o
 -13   1  17       3245.50       3502.57       104.16 o
 -11   1  17        126.85         84.21        44.85 o
  -9   1  17       3745.13       3532.48       131.52 o
  -7   1  17       2332.79       2317.82        81.77 o
  -5   1  17        152.18        129.03        42.54 o
  -3   1  17       4157.50       3562.10       119.11 o
  -1   1  17        352.41        309.40        56.26 o
   1   1  17        299.36        365.73        79.11 o
   3   1  17        385.08        413.95        78.80 o
   5   1  17       1817.02       2073.00       305.57 o
   7   1  17         18.54         72.53        71.04 o
   9   1  17          1.28        -58.47        67.54 o
  11   1  17        334.00        287.38       127.79 o
  13   1  17        218.43        198.79       127.75 o
  15   1  17       1855.47       1735.40       397.93 o
  17   1  17       3446.61       3477.87       348.93 o
  19   1  17        350.05        199.37       127.35 o
  21   1  17        227.20        250.83       245.35 o
  23   1  17        247.70         40.08       128.32 o
  25   1  17          0.05       -144.14       144.14 o
  27   1  17         26.83        237.88       161.62 o
  29   1  17         36.20       -185.27       185.27 o
 -48   2  17        244.06        288.34       141.26 o
 -46   2  17        187.45         87.47       119.37 o
 -44   2  17        148.62         76.07       107.21 o
 -42   2  17        169.03         71.18       103.36 o
 -40   2  17       1430.88       1521.91       173.07 o
 -38   2  17          8.35         15.56        82.27 o
 -36   2  17         22.44         77.09       111.59 o
 -34   2  17        759.37        778.78       103.70 o
 -32   2  17        113.44        122.39        60.12 o
 -30   2  17       2250.53       2400.43       242.83 o
 -28   2  17       4137.12       4498.53       438.90 o
 -26   2  17         42.77         15.73        49.08 o
 -24   2  17       1066.93       1186.15        79.57 o
 -22   2  17        369.56        339.85        41.41 o
 -20   2  17       2306.96       2440.73       133.23 o
 -18   2  17       3690.94       3767.67       106.84 o
 -16   2  17       6555.86       7007.52       443.45 o
 -14   2  17        370.93       -184.86       371.34 o
 -12   2  17         12.01        -13.93        18.49 o
 -10   2  17        384.60        524.58        62.94 o
  -8   2  17       7749.02       8037.45       179.62 o
  -6   2  17       7188.34       7090.76       149.66 o
  -4   2  17        272.31        235.48        42.55 o
  -2   2  17        402.38        380.18        65.32 o
   0   2  17         32.06         -5.76        50.30 o
   2   2  17       2314.38       2168.65       126.69 o
   4   2  17        485.43        606.14        98.00 o
   6   2  17          3.62         47.24        64.36 o
   8   2  17        669.40        775.09       149.20 o
  10   2  17        969.17       1258.95       143.70 o
  12   2  17         32.85        -11.85        84.60 o
  14   2  17        151.79        282.65       104.89 o
  16   2  17       1234.70       1227.73       195.62 o
  18   2  17        323.56        425.09       138.97 o
  20   2  17       1206.19       1175.58       222.09 o
  22   2  17         85.19        138.00       110.94 o
  24   2  17        106.78        263.44       139.41 o
  26   2  17         35.97        184.88       155.37 o
  28   2  17          6.93       -157.07       157.07 o
 -45   3  17          0.02        -10.15       105.25 o
 -43   3  17        313.43        319.73       191.41 o
 -41   3  17          3.63       -111.37       175.99 o
 -39   3  17         34.00          1.37        61.32 o
 -37   3  17         22.03         49.62        75.41 o
 -35   3  17          6.11         -6.33        72.85 o
 -33   3  17         28.93        -51.52        60.93 o
 -31   3  17         26.94         44.40        48.18 o
 -29   3  17        956.34        217.97       139.88 o
 -27   3  17        187.09         93.81       158.01 o
 -25   3  17          5.68        -15.01        85.05 o
 -23   3  17       7053.86       7491.89       143.19 o
 -21   3  17          0.00         34.14       142.13 o
 -19   3  17        655.53        471.17       209.72 o
 -17   3  17        148.95        148.47       147.90 o
 -15   3  17       2917.59       3341.64       302.16 o
 -13   3  17       4376.01       4372.48       278.20 o
 -11   3  17      14455.79      15347.64       715.00 o
  -9   3  17      13291.84      13655.71       657.51 o
  -7   3  17        619.18        744.41        58.75 o
  -5   3  17         43.48         23.47        24.76 o
  -3   3  17       4162.37       3794.75       181.67 o
  -1   3  17       1170.37       1134.29       115.92 o
   1   3  17         17.67        -15.68        75.34 o
   3   3  17       7201.22       7099.61       257.31 o
   5   3  17       2697.68       3150.10       214.64 o
   7   3  17       2779.47       2579.49       204.69 o
   9   3  17         23.99        -50.09        81.03 o
  11   3  17          1.69         15.52        86.24 o
  13   3  17       1106.26       1008.06       164.46 o
  15   3  17        957.62       1066.25       187.37 o
  17   3  17         33.82          1.50        80.05 o
  19   3  17          2.59        193.29       186.35 o
  21   3  17        245.97        438.93       152.09 o
  23   3  17          1.58        275.57       175.00 o
  25   3  17        214.37        400.54       172.32 o
 -42   4  17         97.89        132.31       244.46 o
 -40   4  17        220.14        208.45       429.39 o
 -38   4  17        191.60        351.12       311.14 o
 -36   4  17         16.61       -111.56       140.32 o
 -34   4  17         50.48         55.04       127.00 o
 -32   4  17        104.31         82.57        78.51 o
 -30   4  17        376.05        204.92       125.87 o
 -28   4  17         61.09         87.91        86.28 o
 -26   4  17          1.93        161.60       144.12 o
 -24   4  17        138.64         -8.50       148.53 o
 -22   4  17        645.33        833.44       250.49 o
 -20   4  17       2347.50       2254.49       320.95 o
 -18   4  17          0.23         39.84       184.64 o
 -16   4  17        803.71        870.39       178.95 o
 -14   4  17        462.35        365.27       145.82 o
 -12   4  17         62.43         63.50       103.29 o
 -10   4  17        409.88        321.48       124.37 o
  -8   4  17       1079.96       1048.31       131.21 o
  -6   4  17        924.28        976.33        93.39 o
  -4   4  17       1640.26       1762.26        74.91 o
  -2   4  17         49.18          1.46        35.87 o
   0   4  17        786.33        772.95        86.84 o
   2   4  17         34.61         43.50        63.92 o
   4   4  17        205.78        275.56        76.46 o
   6   4  17        764.12        711.91       104.65 o
   8   4  17         84.24        185.05       108.20 o
  10   4  17        163.09        158.69        90.84 o
  12   4  17          0.31         83.86        97.97 o
  14   4  17        126.91        148.76       120.09 o
  16   4  17        306.78        592.47       129.19 o
  18   4  17        570.01        691.53       161.68 o
  20   4  17        115.19          6.87       105.85 o
  22   4  17         76.22        268.58       140.83 o
 -35   5  17         96.59        717.96       308.03 o
 -33   5  17        185.92        352.45       254.67 o
 -31   5  17         92.12       -340.08       390.77 o
 -29   5  17         70.76        347.31       448.90 o
 -27   5  17         33.82         12.65       282.30 o
 -25   5  17          3.32         33.12       176.40 o
 -23   5  17         53.89        153.81       298.82 o
 -21   5  17        320.79        322.76       168.17 o
 -19   5  17          5.39       -199.26       199.26 o
 -17   5  17        287.70         65.51       171.32 o
 -15   5  17          0.58       -147.09       147.09 o
 -13   5  17        216.76        193.56       172.82 o
 -11   5  17        167.89        203.14       161.26 o
  -9   5  17         15.20        117.21       204.02 o
  -7   5  17        413.33        289.41        87.08 o
  -5   5  17          4.47         37.27       100.10 o
  -3   5  17        226.42        163.61        52.27 o
  -1   5  17         53.97          2.09        67.99 o
   1   5  17        184.84        266.23       114.70 o
   3   5  17        135.60         96.42        60.95 o
   5   5  17        760.68        813.81       127.20 o
   7   5  17        230.51        290.11       111.34 o
   9   5  17        125.51        203.30        74.73 o
  11   5  17        204.26        210.37       149.81 o
  13   5  17         14.86        286.72       122.56 o
  15   5  17          3.66       -121.48       121.48 o
 -24   6  17        119.59        140.90       189.11 o
 -22   6  17          7.88       -176.46       203.59 o
 -20   6  17        178.01       -132.77       213.70 o
 -18   6  17         30.56        344.38       239.78 o
 -16   6  17         94.06        251.52       165.48 o
 -14   6  17         13.58         57.22       185.71 o
 -12   6  17        194.45        297.03       194.74 o
 -10   6  17        139.92        233.03       165.09 o
  -8   6  17          2.90       -119.85       178.21 o
  -6   6  17          8.12         27.49       104.67 o
  -4   6  17         10.70        -54.04       110.51 o
  -2   6  17        161.48        306.02       184.31 o
   0   6  17        263.05        301.33       190.05 o
   2   6  17         11.40         71.12       171.61 o
   4   6  17         90.97        -62.33       150.66 o
 -50   0  18        789.86       1472.35       377.10 o
 -48   0  18        130.64        500.20       226.82 o
 -46   0  18         31.74        101.57       163.98 o
 -44   0  18        649.17        538.67       286.67 o
 -42   0  18       4209.64       5760.55       695.50 o
 -40   0  18       2595.21       3344.30       358.27 o
 -38   0  18        601.81        882.18       385.48 o
 -36   0  18       4526.63       5443.46       423.42 o
 -34   0  18        289.35        257.91       219.22 o
 -32   0  18         19.08        123.65       102.80 o
 -30   0  18       1132.92       1413.50       201.92 o
 -28   0  18       1324.85       1985.37       279.92 o
 -26   0  18       8843.31      13321.36      2311.54 o
 -24   0  18       1184.53       1514.45       161.90 o
 -22   0  18      12247.88      13012.88       658.13 o
 -20   0  18      15740.06      15497.73       864.97 o
 -18   0  18         41.13         72.26       143.98 o
 -16   0  18       6880.62       6805.27       333.34 o
 -14   0  18       3070.89       2750.78       111.74 o
 -12   0  18        973.19        888.83       102.55 o
 -10   0  18        746.46        789.27        82.36 o
  -8   0  18       1967.83       1908.12       146.17 o
  -6   0  18      12213.09      12158.54       402.09 o
  -4   0  18       9914.21       9499.11       388.79 o
  -2   0  18       3090.97       2761.37       180.58 o
   0   0  18      34749.33      35421.97      1151.28 o
   2   0  18        292.56        285.62        74.78 o
   4   0  18       1677.92       1637.74       179.85 o
   6   0  18        200.78         31.72       112.63 o
   8   0  18       3618.54       3413.19       336.90 o
  10   0  18       5212.57       5452.40       468.04 o
  12   0  18      14998.42      16035.71       986.94 o
  14   0  18        442.36        168.83       232.07 o
  16   0  18       5510.32       5936.00       544.52 o
  18   0  18         50.68         37.24       138.24 o
  20   0  18       1607.48        927.81       664.09 o
  22   0  18        449.12        311.52       275.14 o
  24   0  18        243.52        -53.57       169.85 o
  26   0  18        190.14        -70.18       317.20 o
  28   0  18          2.73        282.51       535.88 o
 -49   1  18         16.31         80.68       147.18 o
 -47   1  18         36.22         27.79       101.05 o
 -45   1  18         13.26         69.00       100.62 o
 -43   1  18          7.37        -33.89       118.45 o
 -41   1  18        946.00       1081.87       219.16 o
 -39   1  18        457.79        533.61       121.87 o
 -37   1  18         72.00        130.47        87.73 o
 -35   1  18        284.42        358.21        95.98 o
 -33   1  18        127.66         71.70        88.26 o
 -31   1  18        247.77        181.11       130.01 o
 -29   1  18        300.55        388.50        72.76 o
 -27   1  18        267.39        244.89        87.81 o
 -25   1  18         98.19        162.84        47.35 o
 -23   1  18        122.87        145.85        47.00 o
 -21   1  18       4102.93       4060.40       122.06 o
 -19   1  18        696.49        697.89        57.43 o
 -17   1  18        912.50        930.86        57.35 o
 -15   1  18       6231.49       6622.99       279.70 o
 -13   1  18          4.90         14.93        31.31 o
 -11   1  18       9558.61       9552.31       234.71 o
  -9   1  18        111.61        191.40        44.09 o
  -7   1  18        240.68        199.08        44.07 o
  -5   1  18        347.53        288.56        51.27 o
  -3   1  18       3471.61       3432.21       108.84 o
  -1   1  18         37.51         -1.80        41.37 o
   1   1  18       2885.95       3127.98       157.27 o
   3   1  18        197.37        188.34        73.32 o
   5   1  18        840.57        919.34       188.94 o
   7   1  18        720.58        605.42       112.91 o
   9   1  18        571.47        606.22       153.04 o
  11   1  18        740.40        637.85       124.70 o
  13   1  18       3389.70       3387.68       252.37 o
  15   1  18       3648.25       3966.97       265.40 o
  17   1  18       2330.88       2320.11       256.51 o
  19   1  18         63.93         99.24       120.22 o
  21   1  18          9.26       -146.65       146.65 o
  23   1  18        152.35        224.42       163.93 o
  25   1  18        123.90        206.11       150.69 o
  27   1  18        117.58        495.73       211.65 o
  29   1  18         30.96         -6.78       153.33 o
 -48   2  18         16.17         73.77       105.96 o
 -46   2  18        166.89        113.74        86.89 o
 -44   2  18         40.59        111.85       112.87 o
 -42   2  18          4.80         13.20        87.61 o
 -40   2  18       1492.45       1899.22       177.44 o
 -38   2  18        915.60        433.36       294.90 o
 -36   2  18        478.26          2.24        68.99 o
 -34   2  18          0.00         94.79        71.90 o
 -32   2  18          4.02        -49.87        57.74 o
 -30   2  18       5029.85       5838.63       527.22 o
 -28   2  18        711.70        902.85       119.78 o
 -26   2  18        874.17        766.86       100.09 o
 -24   2  18        583.85        703.50        65.13 o
 -22   2  18        122.51         80.31        33.17 o
 -20   2  18       1191.83       1010.41        75.95 o
 -18   2  18       1149.88       1258.55        73.62 o
 -16   2  18        358.45        277.40       107.19 o
 -14   2  18      19552.62      22398.93      1566.47 o
 -12   2  18       3632.69       3614.57       106.32 o
 -10   2  18      12254.52      13354.53       876.71 o
  -8   2  18          7.60         13.82        29.82 o
  -6   2  18         88.12         81.68        41.22 o
  -4   2  18         89.47        131.61        49.28 o
  -2   2  18        597.49        701.20        87.93 o
   0   2  18        316.37        283.87        85.28 o
   2   2  18        223.95        280.33        67.65 o
   4   2  18       2627.88       2615.79       175.46 o
   6   2  18        261.75        345.45        93.13 o
   8   2  18       1026.33        889.23       119.30 o
  10   2  18        267.11        257.88        90.46 o
  12   2  18        347.12        361.77       105.73 o
  14   2  18          4.62        -47.90        86.88 o
  16   2  18          0.22        108.29       122.78 o
  18   2  18         98.32        150.08       126.36 o
  20   2  18          3.61         15.37        93.86 o
  22   2  18        139.66         99.32       126.96 o
  24   2  18        245.41        550.25       186.65 o
  26   2  18         76.47        197.19       132.00 o
 -45   3  18          0.30         11.12       307.97 o
 -43   3  18        112.29         86.84       223.09 o
 -41   3  18         87.08        118.43        90.18 o
 -39   3  18        461.58         48.21       191.75 o
 -37   3  18         16.62        156.58        84.04 o
 -35   3  18        274.06        293.07       218.55 o
 -33   3  18         11.56        -77.39        83.53 o
 -31   3  18        893.90        850.73       120.27 o
 -29   3  18          2.35       -117.26       140.64 o
 -27   3  18        480.13        387.56       184.82 o
 -25   3  18        710.17        847.33       160.64 o
 -23   3  18       4074.16       4497.93       435.54 o
 -21   3  18        120.44         32.03       121.85 o
 -19   3  18         13.09         60.70       138.61 o
 -17   3  18          5.91         57.36       167.62 o
 -15   3  18        642.48        595.14       116.24 o
 -13   3  18       2088.26       1863.99       520.10 o
 -11   3  18        219.90        104.83       108.34 o
  -9   3  18        673.33        740.91        60.77 o
  -7   3  18       1875.63       1917.19       177.14 o
  -5   3  18        169.02        162.31        33.04 o
  -3   3  18       4882.85       5240.65       207.53 o
  -1   3  18        332.05        202.18        81.85 o
   1   3  18       1028.55        917.69       112.15 o
   3   3  18        985.92       1097.55       124.47 o
   5   3  18       3669.08       3678.92       262.72 o
   7   3  18         12.29         -5.30        78.81 o
   9   3  18        925.01        776.10       132.83 o
  11   3  18        198.93        226.36       106.11 o
  13   3  18        783.50        738.33       170.92 o
  15   3  18        150.08        236.86       123.57 o
  17   3  18         27.02        -68.93       134.83 o
  19   3  18         42.79        217.84       120.04 o
  21   3  18        111.77         32.05       112.99 o
  23   3  18        210.12        285.95       136.52 o
  25   3  18        107.93        213.76       173.62 o
 -42   4  18        142.77        164.80       266.88 o
 -40   4  18         38.18        809.58       563.52 o
 -38   4  18          0.49        287.84       370.27 o
 -36   4  18          1.79         54.06       293.69 o
 -34   4  18         25.56        150.45       170.47 o
 -32   4  18         40.23         72.09        74.47 o
 -30   4  18         45.14         76.97        77.50 o
 -28   4  18        646.85       1258.20       267.49 o
 -26   4  18        138.25        478.20       309.57 o
 -24   4  18         26.29        204.00       194.44 o
 -22   4  18        327.21        418.36       207.29 o
 -20   4  18        584.01        583.03       168.84 o
 -18   4  18         55.69         84.67       158.20 o
 -16   4  18        103.59         91.77       123.18 o
 -14   4  18          2.49        -21.22       130.32 o
 -12   4  18          3.39        -42.77       139.66 o
 -10   4  18         14.07         77.15        96.43 o
  -8   4  18        596.13        594.58        52.15 o
  -6   4  18         60.51        -31.31        37.89 o
  -4   4  18        560.35        636.54        48.73 o
  -2   4  18        592.68        490.44       113.90 o
   0   4  18          2.80         98.34        50.59 o
   2   4  18        318.70        302.72       104.74 o
   4   4  18        235.20         87.99        77.02 o
   6   4  18         70.92         -3.35        76.00 o
   8   4  18         87.14       -141.09       141.09 o
  10   4  18         54.17        160.20        89.64 o
  12   4  18          1.68        -12.65        84.67 o
  14   4  18          3.93         64.35       111.60 o
  16   4  18        252.28         97.44       227.71 o
  18   4  18        131.55        274.24       141.58 o
  20   4  18        540.13        593.48       167.82 o
 -35   5  18        330.74        924.37       337.33 o
 -33   5  18         49.28         -0.38       286.37 o
 -31   5  18          4.63        -76.46       322.68 o
 -29   5  18        129.03       -232.46       439.96 o
 -27   5  18          4.07       -497.18       497.18 o
 -25   5  18        143.62        662.82       480.54 o
 -23   5  18         85.91         27.24       282.11 o
 -21   5  18        290.18        328.51       274.93 o
 -19   5  18          0.27         57.87       154.03 o
 -17   5  18         18.03        -49.18       173.50 o
 -15   5  18        708.51        996.27       327.24 o
 -13   5  18         73.44         18.41       158.04 o
 -11   5  18         51.60         36.55        91.80 o
  -9   5  18         50.61        131.98       200.91 o
  -7   5  18          9.06         22.60        37.62 o
  -5   5  18         83.51        179.56        61.11 o
  -3   5  18        278.53         79.05        70.38 o
  -1   5  18         21.25         -5.78        93.14 o
   1   5  18          0.20        -54.99       112.52 o
   3   5  18         26.87        -48.68        61.25 o
   5   5  18        145.88        150.90       100.71 o
   7   5  18        132.02        291.70       103.04 o
   9   5  18         18.55         62.25        96.63 o
  11   5  18         31.06         20.94        75.74 o
  13   5  18         46.86        434.41       171.01 o
 -24   6  18         43.13        552.49       360.84 o
 -22   6  18         82.85        360.93       260.41 o
 -20   6  18         53.12        162.15       274.28 o
 -18   6  18         24.35          4.01       255.92 o
 -16   6  18         59.95         87.24       337.18 o
 -14   6  18         62.14         68.36       212.50 o
 -12   6  18          7.56         54.29       168.12 o
 -10   6  18          4.67         81.41       170.27 o
  -8   6  18         25.65        -99.43       167.03 o
  -6   6  18        130.88        391.89       215.84 o
  -4   6  18        310.05         82.06       253.54 o
  -2   6  18         26.19         51.74       242.79 o
   0   6  18        674.13       1399.66       383.60 o
   2   6  18         14.83          9.28       279.84 o
 -49   1  19          5.76        130.55       134.67 o
 -47   1  19         27.38        140.64       147.49 o
 -45   1  19          2.60        117.95       109.53 o
 -43   1  19         97.05        255.22       117.54 o
 -41   1  19          2.76         32.24        88.34 o
 -39   1  19        818.77       1086.37       145.55 o
 -37   1  19          5.90       -124.48       124.48 o
 -35   1  19        221.17        287.05       117.79 o
 -33   1  19        330.55        268.73        93.38 o
 -31   1  19         43.17         30.77        56.62 o
 -29   1  19       1719.87       2331.21       224.59 o
 -27   1  19       1168.36       1173.51        97.34 o
 -25   1  19        903.22       1064.71        89.41 o
 -23   1  19        179.47        192.31        65.65 o
 -21   1  19        458.23        504.88        64.34 o
 -19   1  19         23.36         40.82        47.72 o
 -17   1  19       2522.69       2689.46       102.98 o
 -15   1  19        135.70        127.28        40.81 o
 -13   1  19       1421.41       1393.45        53.43 o
 -11   1  19         18.94         -5.49        37.07 o
  -9   1  19       5626.07       5648.81       164.48 o
  -7   1  19        307.64        369.94        57.05 o
  -5   1  19        939.37        928.95        67.18 o
  -3   1  19         79.39        106.87        49.46 o
  -1   1  19       2507.79       2575.68       122.59 o
   1   1  19        170.57        150.14        62.54 o
   3   1  19         40.15         49.44        73.27 o
   5   1  19          8.03        107.38        71.64 o
   7   1  19        434.28        350.66        92.27 o
   9   1  19        326.36        270.14        83.82 o
  11   1  19        392.55        423.60       106.72 o
  13   1  19       1882.61       1105.85       353.02 o
  15   1  19        485.00        302.14       142.17 o
  17   1  19        534.94        346.19       174.31 o
  19   1  19          8.30        122.05       128.95 o
  21   1  19         14.38        -22.21       133.62 o
  23   1  19          4.47        155.95       162.80 o
  25   1  19         59.36       -185.31       185.31 o
  27   1  19         63.64        265.00       188.91 o
 -48   2  19          2.70        271.72       150.00 o
 -46   2  19         64.54         18.26        84.30 o
 -44   2  19         85.87        153.14       144.69 o
 -42   2  19          3.44        -20.63       132.20 o
 -40   2  19        724.21        267.86       273.12 o
 -38   2  19         46.28        -31.18        58.40 o
 -36   2  19        772.37        533.00       184.59 o
 -34   2  19       1280.91       1306.20       177.31 o
 -32   2  19       1153.36       1305.85       112.44 o
 -30   2  19       3629.74       4515.64       227.67 o
 -28   2  19          0.03         86.93        50.70 o
 -26   2  19          8.80        -27.70        50.97 o
 -24   2  19        181.84        166.73        58.67 o
 -22   2  19        279.23        325.62        24.43 o
 -20   2  19       1215.69       1210.86        98.51 o
 -18   2  19       1195.43       1224.68       156.06 o
 -16   2  19       1096.80       1333.24       153.93 o
 -14   2  19         21.15       -108.97       108.97 o
 -12   2  19         95.07         80.64        37.74 o
 -10   2  19       3521.96       4092.30       108.08 o
  -8   2  19       1836.69       1860.48        78.15 o
  -6   2  19       4294.15       4438.48       146.89 o
  -4   2  19          8.13        -22.25        35.24 o
  -2   2  19        508.81        563.98        90.11 o
   0   2  19        632.82        597.48       138.76 o
   2   2  19        388.76        299.66        82.11 o
   4   2  19       1170.51       1275.61       140.26 o
   6   2  19        683.56        786.45       147.92 o
   8   2  19        538.55        530.17       109.79 o
  10   2  19         87.98         38.45        90.03 o
  12   2  19        413.99        209.70        99.67 o
  14   2  19       2000.95       2218.78       226.41 o
  16   2  19         70.14        109.34       111.51 o
  18   2  19         23.54        -31.53       107.61 o
  20   2  19         23.29         28.19       178.05 o
  22   2  19         93.00         30.72       110.10 o
  24   2  19         78.48        220.12       188.75 o
  26   2  19         30.49       -138.20       138.20 o
 -45   3  19        891.44       1373.92       395.33 o
 -43   3  19        149.14       -179.51       375.81 o
 -41   3  19       1408.62       2284.13       429.56 o
 -39   3  19         30.26        -22.05        77.35 o
 -37   3  19        170.44         19.89        60.11 o
 -35   3  19         72.82       -145.54       152.35 o
 -33   3  19        153.51         36.67        93.33 o
 -31   3  19        602.49        167.38       299.05 o
 -29   3  19          7.18         39.28       179.73 o
 -27   3  19        481.53        241.63       158.99 o
 -25   3  19       2226.56       2127.09       272.08 o
 -23   3  19        907.90        998.58       243.67 o
 -21   3  19       1023.09       1314.42       235.93 o
 -19   3  19        413.25        324.91       178.36 o
 -17   3  19         17.59        -17.20       130.37 o
 -15   3  19        426.04        315.88       192.60 o
 -13   3  19         29.26         76.75        89.90 o
 -11   3  19       3895.61       3549.34       241.30 o
  -9   3  19       1029.74       1090.29       123.06 o
  -7   3  19        981.62        933.71       113.57 o
  -5   3  19       3060.39       3031.70       165.48 o
  -3   3  19       5635.81       6409.46       233.36 o
  -1   3  19          0.00         -6.75        54.14 o
   1   3  19          0.23          1.56        84.38 o
   3   3  19          0.08        -34.90        60.01 o
   5   3  19          0.00        -80.76        85.48 o
   7   3  19          3.69         47.75        77.77 o
   9   3  19       1400.80       1372.61       153.35 o
  11   3  19        144.69        119.98        87.71 o
  13   3  19        307.97        344.61        99.75 o
  15   3  19         41.58         53.39        93.54 o
  17   3  19        499.62        558.46       156.66 o
  19   3  19         42.23         15.49       101.40 o
  21   3  19       1295.32       1814.23       228.27 o
  23   3  19        103.74        398.42       192.75 o
 -42   4  19         19.80       -184.24       436.73 o
 -40   4  19          4.12       -247.00       247.00 o
 -38   4  19         25.91         54.21       303.93 o
 -36   4  19          0.96         55.54       166.32 o
 -34   4  19         66.96        169.65       208.76 o
 -32   4  19        339.83        476.25       252.84 o
 -30   4  19        225.10        652.48       265.41 o
 -28   4  19        106.15        140.64       198.19 o
 -26   4  19          6.51        -83.78       280.15 o
 -24   4  19         48.72         96.02       138.16 o
 -22   4  19          0.78        120.47       170.82 o
 -20   4  19       3247.30       3528.16       365.77 o
 -18   4  19         11.03         61.37       216.61 o
 -16   4  19       2534.14       2624.98       327.07 o
 -14   4  19          7.02        -49.13        89.50 o
 -12   4  19        734.49        669.49       171.04 o
 -10   4  19       1821.28       2158.50       225.11 o
  -8   4  19       2648.84       2411.74       107.86 o
  -6   4  19         12.08          6.03        34.62 o
  -4   4  19       1435.24       1370.00       165.57 o
  -2   4  19        408.84        370.89        65.10 o
   0   4  19         77.42         86.71        71.51 o
   2   4  19        173.31        258.68       100.33 o
   4   4  19          7.68        163.64        79.54 o
   6   4  19        897.49       1018.58       130.51 o
   8   4  19         10.40         79.35        77.71 o
  10   4  19         18.37        -16.37        82.35 o
  12   4  19          0.33        -88.48       101.88 o
  14   4  19         49.16         22.87        98.89 o
  16   4  19        863.28        899.28       230.67 o
  18   4  19          0.17         -8.29       147.19 o
 -35   5  19          2.59       -163.90       378.79 o
 -33   5  19        195.10        103.85       211.85 o
 -31   5  19         45.22         86.83       243.20 o
 -29   5  19         27.98         88.80       164.01 o
 -27   5  19          0.50          3.41       132.18 o
 -25   5  19        244.19        309.37       372.80 o
 -23   5  19          2.57       -162.46       162.46 o
 -21   5  19         47.58        449.66       238.55 o
 -19   5  19         12.36          2.26       203.78 o
 -17   5  19        111.05        270.80       232.23 o
 -15   5  19        383.90        150.66       171.85 o
 -13   5  19          1.27       -128.91       135.09 o
 -11   5  19        545.30        936.91       212.20 o
  -9   5  19        185.55        157.27       194.27 o
  -7   5  19        166.36        318.67       136.81 o
  -5   5  19        645.79        930.84       220.65 o
  -3   5  19          8.40          6.07        67.21 o
  -1   5  19        273.62        332.09       116.67 o
   1   5  19         87.53        105.22       118.10 o
   3   5  19         70.17         57.69        67.47 o
   5   5  19         84.40         17.18       120.62 o
   7   5  19         73.59         63.02        68.07 o
   9   5  19        810.99        781.26       221.01 o
  11   5  19          8.37        123.31       136.39 o
  13   5  19        116.79        525.28       269.47 o
 -22   6  19         64.47        771.46       320.95 o
 -20   6  19          7.38        343.11       252.55 o
 -18   6  19        266.71        866.36       232.96 o
 -16   6  19         12.43        360.53       182.88 o
 -14   6  19         33.06        158.70       200.23 o
 -12   6  19          3.82        186.52       166.64 o
 -10   6  19         79.23         39.08       141.80 o
  -8   6  19         54.73        283.21       178.37 o
  -6   6  19          0.32        206.01       185.26 o
  -4   6  19         88.14        425.35       536.79 o
  -2   6  19         57.19        369.09       189.09 o
   0   6  19         15.59       -131.11       171.21 o
 -50   0  20          1.27       -189.74       193.07 o
 -48   0  20         46.50        -85.41       284.37 o
 -46   0  20         88.09        180.80       215.32 o
 -44   0  20         76.95        167.99       203.87 o
 -42   0  20        418.52        311.55       241.25 o
 -40   0  20        945.27       1387.31       328.70 o
 -38   0  20       1864.70       2467.73       288.45 o
 -36   0  20       4110.26       4998.04       403.63 o
 -34   0  20          0.26         48.78       122.60 o
 -32   0  20        401.17        282.22       133.24 o
 -30   0  20        214.72        359.72       137.63 o
 -28   0  20        846.87        912.32       130.31 o
 -26   0  20       4538.84       6380.73       661.17 o
 -24   0  20       2973.73       4040.66       316.27 o
 -22   0  20       1611.35       1566.15       128.62 o
 -20   0  20       3141.88       3384.14       539.51 o
 -18   0  20        610.71        799.00       328.37 o
 -16   0  20        247.07        204.50        76.09 o
 -14   0  20         45.91         59.50        50.31 o
 -12   0  20        445.80        412.98        86.02 o
 -10   0  20        440.49        388.21        66.80 o
  -8   0  20          3.56         45.01        70.57 o
  -6   0  20       5903.93       6549.21       272.09 o
  -4   0  20       2087.31       2079.76       162.94 o
  -2   0  20       3139.90       3377.88       162.60 o
   0   0  20       2640.52       2381.31       147.22 o
   2   0  20        350.00        345.19        90.26 o
   4   0  20         56.20         70.12        98.32 o
   6   0  20       1850.39       1722.32       256.98 o
   8   0  20        727.77        973.09       304.85 o
  10   0  20       7602.63       7461.95       562.83 o
  12   0  20       3011.53       2939.42       640.23 o
  14   0  20       3186.64       2034.85      1546.84 o
  16   0  20       2502.37       2805.51       343.71 o
  18   0  20         58.66        105.09       160.83 o
  20   0  20         49.61        129.94       168.61 o
  22   0  20          4.68        -17.55       193.65 o
  24   0  20         11.10        250.52       288.72 o
  26   0  20        433.19        526.25       270.06 o
 -49   1  20          0.21          5.11        85.49 o
 -47   1  20          0.35        -69.03        89.61 o
 -45   1  20        365.51        227.30       139.71 o
 -43   1  20          0.87        -61.49       115.92 o
 -41   1  20        266.66        206.61       102.32 o
 -39   1  20        413.23        454.63        99.52 o
 -37   1  20        563.09        678.78       104.98 o
 -35   1  20         65.34         75.20        74.66 o
 -33   1  20        735.75       1043.25       145.34 o
 -31   1  20       2132.00       2781.82       285.18 o
 -29   1  20         30.91        -53.36        57.30 o
 -27   1  20        270.58        377.75        67.77 o
 -25   1  20        597.79        681.02        80.83 o
 -23   1  20        605.12        631.73        78.71 o
 -21   1  20       1895.67       2157.76       187.14 o
 -19   1  20        940.39        918.43        52.95 o
 -17   1  20        658.13       1108.84       161.92 o
 -15   1  20       1088.00       1148.45        65.77 o
 -13   1  20       1854.63       2121.95        94.18 o
 -11   1  20       2709.25       2510.10        91.84 o
  -9   1  20          0.34        -40.58        40.58 o
  -7   1  20       1913.52       1916.02        96.05 o
  -5   1  20       2232.85       2115.26       109.13 o
  -3   1  20        406.78        461.97        62.55 o
  -1   1  20         27.31         -3.58        53.36 o
   1   1  20         92.56         72.28        58.60 o
   3   1  20         18.42          7.09        62.51 o
   5   1  20        499.55        461.95       104.46 o
   7   1  20         26.28        105.44        83.36 o
   9   1  20        157.82        159.33        84.34 o
  11   1  20         93.54         38.04       103.83 o
  13   1  20        615.54        465.86       115.47 o
  15   1  20        338.86        124.11        91.93 o
  17   1  20        319.54        419.20       165.67 o
  19   1  20        162.13        156.99       120.75 o
  21   1  20         21.52         97.47       134.76 o
  23   1  20         47.52       -133.63       133.63 o
  25   1  20        435.01        675.22       207.17 o
  27   1  20         88.32        102.82       175.66 o
 -48   2  20         13.33         45.61        91.98 o
 -46   2  20         90.59        146.27       100.77 o
 -44   2  20          7.27         78.95        80.09 o
 -42   2  20        977.65        406.03       214.31 o
 -40   2  20       1073.28        694.82       275.44 o
 -38   2  20          2.94         63.02        78.82 o
 -36   2  20        151.20        208.21       100.52 o
 -34   2  20         20.02         14.64        50.72 o
 -32   2  20       1609.06       2003.34       203.77 o
 -30   2  20       4521.03       6216.99       284.31 o
 -28   2  20        336.45        293.28        83.87 o
 -26   2  20         39.39         51.77        38.65 o
 -24   2  20        529.22        493.09        31.50 o
 -22   2  20       1362.16       1576.81       103.89 o
 -20   2  20        144.43        164.75        41.22 o
 -18   2  20          0.06        -28.70        87.19 o
 -16   2  20        736.07        719.56       119.58 o
 -14   2  20       1248.25       1165.96        97.11 o
 -12   2  20       7333.87       8203.39       231.77 o
 -10   2  20        599.23        679.96        57.50 o
  -8   2  20       1817.08       1729.63       143.34 o
  -6   2  20        151.18        132.25        41.34 o
  -4   2  20         69.54         65.06        52.30 o
  -2   2  20        383.81        341.26        57.13 o
   0   2  20         77.36         82.74        69.02 o
   2   2  20       3703.81       3740.72       195.65 o
   4   2  20         79.52        163.12        84.70 o
   6   2  20         34.01         18.39        78.80 o
   8   2  20        187.74        206.56        92.09 o
  10   2  20         22.11         76.07        98.54 o
  12   2  20        904.00       1023.69       149.79 o
  14   2  20          2.66        -86.67       100.62 o
  16   2  20        200.08        237.20       124.59 o
  18   2  20          5.82        194.46       149.43 o
  20   2  20         32.73          6.85       146.51 o
  22   2  20          5.62         25.15       135.07 o
  24   2  20         41.60        295.75       180.46 o
 -45   3  20        251.32        810.27       532.43 o
 -43   3  20        223.79        323.28       255.37 o
 -41   3  20         37.48       -160.46       248.78 o
 -39   3  20          3.32       -242.26       242.26 o
 -37   3  20         50.09         67.76        99.92 o
 -35   3  20         35.16         -2.03        47.78 o
 -33   3  20        144.65         -2.82        58.34 o
 -31   3  20        421.12        577.77       238.48 o
 -29   3  20        369.31        210.30       112.72 o
 -27   3  20        941.67        941.54        93.51 o
 -25   3  20       3802.31       4077.44       385.47 o
 -23   3  20        163.35       -128.40       230.26 o
 -21   3  20          2.94        -14.92       102.66 o
 -19   3  20        713.67        882.46       226.83 o
 -17   3  20        852.27        811.07       280.38 o
 -15   3  20         51.38         38.58        99.46 o
 -13   3  20       8464.27       8950.94       373.01 o
 -11   3  20         46.76         -5.81        15.42 o
  -9   3  20         87.56         75.79        34.84 o
  -7   3  20        104.01        105.37        52.36 o
  -5   3  20        935.62        766.33        91.87 o
  -3   3  20       2059.73       2077.83       164.79 o
  -1   3  20          5.89        -23.72        69.79 o
   1   3  20        653.44        740.82       107.97 o
   3   3  20        577.39        739.17        95.17 o
   5   3  20          1.42         -9.80        86.64 o
   7   3  20        112.11         89.53        91.11 o
   9   3  20        466.79        508.94       126.58 o
  11   3  20          0.28        -24.78        87.99 o
  13   3  20        326.89        406.98       111.14 o
  15   3  20        111.44        241.39       106.93 o
  17   3  20         51.68        171.88       112.44 o
  19   3  20        172.75        224.07       152.32 o
  21   3  20          6.65         66.07       126.16 o
 -42   4  20         67.66        338.56       261.59 o
 -40   4  20        102.15        456.99       467.19 o
 -38   4  20         25.11        -49.31       331.15 o
 -36   4  20         18.17       -252.28       252.28 o
 -34   4  20         10.85        -23.06       273.56 o
 -32   4  20          0.65       -224.26       224.26 o
 -30   4  20        272.82        299.41       228.55 o
 -28   4  20        600.11        512.35       354.06 o
 -26   4  20        329.40        632.61       318.10 o
 -24   4  20          2.44        -52.03       135.86 o
 -22   4  20          6.31        -35.21       188.64 o
 -20   4  20       1145.78        942.28       263.05 o
 -18   4  20        187.59        283.32       152.56 o
 -16   4  20        954.63        962.14       198.91 o
 -14   4  20        654.42        567.99       171.40 o
 -12   4  20        265.74        331.21       107.70 o
 -10   4  20       1209.96       1074.61       196.36 o
  -8   4  20         57.22         36.11        53.50 o
  -6   4  20        854.28        813.41       121.60 o
  -4   4  20        135.79         12.74        40.75 o
  -2   4  20        204.33        250.78        46.53 o
   0   4  20         81.54         46.63        83.36 o
   2   4  20         32.19        -10.89       147.84 o
   4   4  20          9.95        201.66       105.64 o
   6   4  20          8.21        -71.24        71.24 o
   8   4  20          7.76        -93.40        93.40 o
  10   4  20          2.04       -151.76       151.76 o
  12   4  20         31.54        -98.83        98.83 o
  14   4  20         65.69        -50.94       175.67 o
  16   4  20        140.65        203.78       107.02 o
  18   4  20          4.18         40.60       153.48 o
 -35   5  20          1.80        686.92       309.14 o
 -33   5  20          7.67        215.52       289.06 o
 -31   5  20         19.42        173.37       304.96 o
 -29   5  20         62.90        187.29       479.40 o
 -27   5  20        140.96        152.85       217.43 o
 -25   5  20        254.99        620.31       276.47 o
 -23   5  20          8.12         71.02       144.51 o
 -21   5  20         77.61        219.31       167.67 o
 -19   5  20         85.36        -85.25       190.60 o
 -17   5  20         90.32         89.52       133.60 o
 -15   5  20         41.17        375.32       173.13 o
 -13   5  20         20.36        -60.02       131.70 o
 -11   5  20        578.85        459.19       166.63 o
  -9   5  20        265.39        265.98       123.58 o
  -7   5  20         41.00        221.31       172.38 o
  -5   5  20        756.85       1033.13       224.37 o
  -3   5  20         10.40        -39.69        95.83 o
  -1   5  20        164.00        158.14        85.40 o
   1   5  20        179.88        258.10        75.87 o
   3   5  20        159.44        351.70       139.91 o
   5   5  20        566.88        516.69       206.26 o
   7   5  20         50.53        -18.54        98.15 o
   9   5  20        629.51        682.39       191.43 o
  11   5  20          7.81       -112.95       112.95 o
 -22   6  20         83.55        479.63       365.11 o
 -20   6  20        108.35        298.71       414.37 o
 -18   6  20          8.13       -123.67       165.87 o
 -16   6  20        203.55        255.15       188.61 o
 -14   6  20        183.27        244.35       239.94 o
 -12   6  20         29.70        106.85       206.91 o
 -10   6  20         29.15         18.70       499.37 o
  -8   6  20         12.91        252.60       182.60 o
  -6   6  20         26.99         92.64       132.03 o
  -4   6  20        124.50        271.95       287.41 o
  -2   6  20         15.88        113.79       219.15 o
 -49   1  21          1.38         21.81       120.21 o
 -47   1  21         17.20         -8.20        85.40 o
 -45   1  21         37.13       -143.98       156.98 o
 -43   1  21         26.63        277.82       109.38 o
 -41   1  21       1032.71       1276.43       153.81 o
 -39   1  21        165.78        171.53       131.62 o
 -37   1  21        259.20        460.35       113.01 o
 -35   1  21         65.07        143.63        78.61 o
 -33   1  21        488.59        787.14       118.51 o
 -31   1  21         16.57         28.46        53.96 o
 -29   1  21        439.08        556.35        80.84 o
 -27   1  21         23.85          8.98        57.84 o
 -25   1  21        542.98        579.79        89.12 o
 -23   1  21       1846.28       1954.28       104.37 o
 -21   1  21       2606.92       2518.29       120.90 o
 -19   1  21       1544.53       1582.69        83.83 o
 -17   1  21          7.17         62.52        39.05 o
 -15   1  21        232.44        321.90        39.40 o
 -13   1  21        150.24         84.43        44.42 o
 -11   1  21         28.56         35.26        45.35 o
  -9   1  21        728.53        744.76        60.15 o
  -7   1  21        532.36        501.24        78.40 o
  -5   1  21       1505.54       1510.94       102.41 o
  -3   1  21       2328.56       2389.43       142.30 o
  -1   1  21        615.71        697.17        74.76 o
   1   1  21        847.58        880.58        87.82 o
   3   1  21          0.16         -7.65        65.63 o
   5   1  21        168.00         56.08        82.12 o
   7   1  21       1148.99       1068.02       168.55 o
   9   1  21          2.83         17.18        70.94 o
  11   1  21         94.79         53.57        83.28 o
  13   1  21        311.53        289.79       125.23 o
  15   1  21         31.80         51.92        98.90 o
  17   1  21         10.59         77.66       107.33 o
  19   1  21        185.49        270.94       162.65 o
  21   1  21         30.42        124.74       178.40 o
  23   1  21          6.02        333.54       192.76 o
  25   1  21        354.31        439.55       238.33 o
 -48   2  21        124.60        118.79       110.85 o
 -46   2  21        103.44        166.33       108.51 o
 -44   2  21        125.27        287.24       250.82 o
 -42   2  21        408.86        362.67       142.24 o
 -40   2  21         74.91         98.96        98.61 o
 -38   2  21        822.17        880.65       179.13 o
 -36   2  21         83.95         32.03        60.45 o
 -34   2  21       1582.36       1751.08       178.66 o
 -32   2  21       1488.74       1621.10       223.35 o
 -30   2  21        838.71        265.55       295.71 o
 -28   2  21         41.75         -5.71        41.79 o
 -26   2  21        374.21        302.23        52.49 o
 -24   2  21        645.29        735.43        75.14 o
 -22   2  21        395.70        479.50        52.17 o
 -20   2  21        262.29        129.84        74.94 o
 -18   2  21        291.76        425.23       160.23 o
 -16   2  21       2509.09       3323.79       315.43 o
 -14   2  21       9258.30       9216.96       642.82 o
 -12   2  21         94.44         70.28        58.77 o
 -10   2  21         51.53         34.67        47.00 o
  -8   2  21         43.22         74.52        42.04 o
  -6   2  21        849.02        849.95        75.54 o
  -4   2  21        204.02        144.51        62.05 o
  -2   2  21         63.76         68.68        59.85 o
   0   2  21         32.02        -51.07        61.29 o
   2   2  21       1349.89       1319.69       139.95 o
   4   2  21       1824.42       2059.71       169.47 o
   6   2  21         57.05         50.67        66.95 o
   8   2  21        488.43        538.57       118.69 o
  10   2  21        399.23        386.77       105.16 o
  12   2  21        173.18        135.41       105.63 o
  14   2  21        168.48        175.04       112.35 o
  16   2  21        205.16        490.28       142.17 o
  18   2  21        118.49        406.26       134.68 o
  20   2  21         36.27         56.70       106.99 o
  22   2  21         92.44        315.09       127.09 o
  24   2  21        162.20          3.67       122.90 o
 -45   3  21        227.60       1106.85       399.42 o
 -43   3  21          0.04        -80.82       203.14 o
 -41   3  21         63.70        660.57       447.04 o
 -39   3  21         42.96        402.60       191.54 o
 -37   3  21        150.07        368.51       232.70 o
 -35   3  21        490.84        298.19       165.22 o
 -33   3  21         76.77        -95.11       185.89 o
 -31   3  21       2859.39       2617.12       398.06 o
 -29   3  21        374.87        390.59        76.90 o
 -27   3  21       3025.34       2976.40       469.73 o
 -25   3  21        486.96        466.60       179.86 o
 -23   3  21        619.32        602.23       220.99 o
 -21   3  21       1702.75       2132.10       274.10 o
 -19   3  21        160.28        229.01       168.01 o
 -17   3  21       5171.26       5514.54       494.91 o
 -15   3  21       2278.68       2065.47       242.89 o
 -13   3  21          0.28        102.53       119.15 o
 -11   3  21       6629.72       7581.25       387.82 o
  -9   3  21        917.20        964.10        72.66 o
  -7   3  21        226.55        223.79        71.88 o
  -5   3  21       4395.95       5040.72       135.63 o
  -3   3  21       1808.21       1823.15       109.77 o
  -1   3  21       1434.11       1714.71       110.11 o
   1   3  21        246.88        194.74       111.76 o
   3   3  21        821.20        849.29       147.71 o
   5   3  21        418.77        335.61       100.67 o
   7   3  21        343.74        522.41       108.80 o
   9   3  21        466.74        459.02       133.12 o
  11   3  21        860.33        867.34       153.34 o
  13   3  21        266.45        236.61       126.69 o
  15   3  21        133.59         35.72       103.43 o
  17   3  21        166.03        131.58       119.32 o
  19   3  21         26.02       -137.12       157.89 o
  21   3  21        175.78        130.16       182.68 o
 -40   4  21        577.79        630.63       498.14 o
 -38   4  21          0.01       -221.09       236.43 o
 -36   4  21        458.95        813.89       484.62 o
 -34   4  21        107.40        538.84       336.55 o
 -32   4  21         48.12        457.06       312.52 o
 -30   4  21        157.83        220.29       214.59 o
 -28   4  21          5.51        481.03       263.22 o
 -26   4  21        775.40        671.80       387.12 o
 -24   4  21        258.14        229.94       151.34 o
 -22   4  21        175.16        228.15       153.30 o
 -20   4  21       2656.40       3333.82       427.80 o
 -18   4  21         16.13        128.01       133.69 o
 -16   4  21        106.75        161.63       153.71 o
 -14   4  21        157.50        114.76       118.03 o
 -12   4  21       1615.29       1561.72       577.65 o
 -10   4  21       2788.80       3195.72       462.55 o
  -8   4  21       1534.93       1340.25       127.00 o
  -6   4  21        769.44        406.00       123.71 o
  -4   4  21         19.93          9.64        43.34 o
  -2   4  21          6.85         73.79        50.79 o
   0   4  21        114.12        167.22        73.75 o
   2   4  21        185.26        129.85        96.30 o
   4   4  21        411.69        446.53       118.84 o
   6   4  21         44.41         32.44       118.59 o
   8   4  21         32.75        315.04       125.37 o
  10   4  21          0.04         -0.66        77.44 o
  12   4  21         47.33        -88.08        97.75 o
  14   4  21        136.45        112.80       159.17 o
  16   4  21         22.00          3.44       126.90 o
 -33   5  21         24.09        635.05       320.99 o
 -31   5  21          3.38         18.75       199.21 o
 -29   5  21         46.83        -30.92       241.12 o
 -27   5  21         13.07         -9.85       233.12 o
 -25   5  21          3.07         13.33       587.02 o
 -23   5  21         39.82        499.63       331.45 o
 -21   5  21        390.05       1137.82       311.25 o
 -19   5  21          4.59       -114.75       441.57 o
 -17   5  21        673.36        991.38       416.77 o
 -15   5  21        128.41        399.98       385.01 o
 -13   5  21          4.75        263.08       359.99 o
 -11   5  21         11.42       -103.26       161.68 o
  -9   5  21         38.45          5.66       122.30 o
  -7   5  21         68.98         60.17       264.17 o
  -5   5  21          0.72         85.90       179.67 o
  -3   5  21          3.16          1.71       187.18 o
  -1   5  21         22.34         92.20       100.21 o
   1   5  21          9.84         -5.13        65.09 o
   3   5  21         45.76        232.27       140.79 o
   5   5  21        291.76        329.30       160.27 o
   7   5  21         89.46        164.47        97.12 o
   9   5  21        345.39        422.49       145.08 o
 -20   6  21          0.00        208.13       231.09 o
 -18   6  21          0.01        184.24       207.98 o
 -16   6  21         12.64        224.27       435.00 o
 -14   6  21          0.23        200.40       288.66 o
 -12   6  21         36.10        219.10       182.45 o
 -10   6  21         33.90        385.41       297.40 o
  -8   6  21        128.08        139.70       160.51 o
  -6   6  21         83.16       -141.09       354.16 o
  -4   6  21        115.37        258.13       210.07 o
 -50   0  22         24.34        177.01       414.15 o
 -48   0  22         50.86         74.31       136.33 o
 -46   0  22        498.97        960.41       326.13 o
 -44   0  22        333.31        405.90       260.40 o
 -42   0  22       2992.60       4160.04       417.62 o
 -40   0  22        108.13         78.02       188.29 o
 -38   0  22       5221.49       6087.36       403.64 o
 -36   0  22       1375.81       2246.92       437.61 o
 -34   0  22        435.07        595.39       161.72 o
 -32   0  22         15.03        104.06        93.30 o
 -30   0  22         10.12         38.80       105.23 o
 -28   0  22        221.74        309.13        71.48 o
 -26   0  22        262.69        191.43       157.47 o
 -24   0  22       1071.35       1415.23       146.80 o
 -22   0  22       1905.06       1917.24       149.63 o
 -20   0  22        262.57        455.38       121.32 o
 -18   0  22        201.15        156.11        77.92 o
 -16   0  22        961.63       1827.34       188.14 o
 -14   0  22        175.22         64.78        61.49 o
 -12   0  22        726.63        869.53       149.64 o
 -10   0  22       4400.09       4552.39       242.91 o
  -8   0  22         25.83       3074.46      1787.21 o
  -6   0  22       7444.16       8049.64       340.87 o
  -4   0  22       2207.94       2328.72       161.27 o
  -2   0  22         37.53        103.34       110.30 o
   0   0  22        813.31        885.80       185.54 o
   2   0  22       3600.97       3390.60       220.05 o
   4   0  22       1638.38       1357.44       189.00 o
   6   0  22        861.46        873.35       154.14 o
   8   0  22       2000.69       2585.75       231.24 o
  10   0  22       5449.67       5747.44       426.23 o
  12   0  22       1140.02        430.98       551.10 o
  14   0  22       1320.36       1414.33       960.99 o
  16   0  22        282.84        237.80       212.04 o
  18   0  22        366.11        236.24       206.81 o
  20   0  22        386.79        -92.56       172.06 o
  22   0  22         25.28         -7.05       187.57 o
  24   0  22        230.79        397.37       378.94 o
 -49   1  22          1.10        -10.26        95.89 o
 -47   1  22         68.21         75.44       106.84 o
 -45   1  22          9.82         64.95       114.82 o
 -43   1  22        159.76        226.76       148.14 o
 -41   1  22        352.42        596.86       109.99 o
 -39   1  22          1.25         96.59        74.59 o
 -37   1  22        385.82        419.93        79.76 o
 -35   1  22        219.35        253.13        88.88 o
 -33   1  22        893.94        930.11       141.54 o
 -31   1  22       2616.60       3189.24       140.79 o
 -29   1  22        789.98       1082.08       114.99 o
 -27   1  22       1122.70       1379.39       153.34 o
 -25   1  22       1476.67       1616.36       107.89 o
 -23   1  22         15.31          7.55        52.13 o
 -21   1  22        722.13        696.18        65.96 o
 -19   1  22        248.26        293.36        49.73 o
 -17   1  22          1.98         84.17        44.69 o
 -15   1  22         12.07        -10.75        31.11 o
 -13   1  22        573.00        548.20        66.66 o
 -11   1  22        178.56        207.00        53.20 o
  -9   1  22          5.00          5.49        31.87 o
  -7   1  22       3524.00       3546.43       138.67 o
  -5   1  22         14.35        -34.27        54.04 o
  -3   1  22        783.93        709.26       101.27 o
  -1   1  22          7.31        -61.51        71.18 o
   1   1  22       1942.53       2000.80       140.45 o
   3   1  22       1348.62       1520.32       192.10 o
   5   1  22         99.26        114.18        90.62 o
   7   1  22        104.19         63.26        83.31 o
   9   1  22        566.54        363.09       109.51 o
  11   1  22       3223.22       3148.77       496.61 o
  13   1  22         33.66        -98.66        98.66 o
  15   1  22         63.44          1.10        99.27 o
  17   1  22         27.39       -104.84       115.39 o
  19   1  22        103.61         -1.92        94.67 o
  21   1  22        170.65        146.83       126.07 o
  23   1  22        186.18        -50.11       111.69 o
 -48   2  22        443.44        349.62       131.98 o
 -46   2  22        247.10        206.91       114.96 o
 -44   2  22        348.13        415.88       137.96 o
 -42   2  22        332.15         88.55       140.99 o
 -40   2  22        247.94        215.48       106.42 o
 -38   2  22        835.17        750.40       131.79 o
 -36   2  22        398.95        472.77        95.15 o
 -34   2  22        100.59        133.00        80.79 o
 -32   2  22        375.26        276.52       110.98 o
 -30   2  22       1825.15       1985.89       167.35 o
 -28   2  22       1128.55       1317.41        80.25 o
 -26   2  22       1569.01       1596.75        54.88 o
 -24   2  22       1068.39       1101.11        59.92 o
 -22   2  22       1170.17       1364.07        91.73 o
 -20   2  22        182.49        148.64        28.25 o
 -18   2  22         34.92         32.08        21.27 o
 -16   2  22         84.51         70.95        45.52 o
 -14   2  22         43.53         38.52        50.24 o
 -12   2  22        946.23       1078.30        92.06 o
 -10   2  22       1451.69       1440.18        79.29 o
  -8   2  22         45.72         37.20        32.77 o
  -6   2  22       1584.63       1872.03       111.72 o
  -4   2  22        231.07        277.14        58.06 o
  -2   2  22          1.79         15.88        57.04 o
   0   2  22       7796.90       8444.60       343.38 o
   2   2  22          3.04        -34.63        91.01 o
   4   2  22       1136.62       1133.36       133.26 o
   6   2  22         67.81        156.87        84.51 o
   8   2  22       1516.64       1325.77       152.47 o
  10   2  22         51.32         69.09        87.27 o
  12   2  22        956.62        934.24       194.44 o
  14   2  22        738.15        927.42       156.20 o
  16   2  22         15.81       -142.01       142.01 o
  18   2  22        111.73        404.47       145.66 o
  20   2  22         28.93       -107.71       137.51 o
  22   2  22         25.67        217.09       145.51 o
 -45   3  22        213.43        218.87       390.87 o
 -43   3  22        307.77        480.62       454.26 o
 -41   3  22        311.59        499.65       276.72 o
 -39   3  22        249.89        637.46       250.25 o
 -37   3  22          0.83       -205.95       205.95 o
 -35   3  22        180.72        416.19       388.49 o
 -33   3  22          3.42         93.83       145.89 o
 -31   3  22        265.75        244.38        87.01 o
 -29   3  22        157.52        131.10        72.38 o
 -27   3  22        159.87         75.71       174.17 o
 -25   3  22        998.42        960.54       228.36 o
 -23   3  22       6019.49       6819.13       670.44 o
 -21   3  22        154.79        165.78       147.53 o
 -19   3  22       1276.62       1609.85       280.93 o
 -17   3  22         87.63        236.78       110.65 o
 -15   3  22        470.10        410.05       112.19 o
 -13   3  22        413.54        442.48       108.50 o
 -11   3  22        186.05        264.13       110.33 o
  -9   3  22        573.41        519.36        77.04 o
  -7   3  22        207.64        209.99        36.81 o
  -5   3  22       1062.49       1184.67        98.79 o
  -3   3  22       1023.92       1194.74        78.36 o
  -1   3  22       2796.70       3084.21       175.93 o
   1   3  22        626.30        613.40       109.20 o
   3   3  22         50.46         82.01        84.08 o
   5   3  22        530.08        425.82        96.06 o
   7   3  22         48.70        198.44        91.87 o
   9   3  22        172.58        368.84       128.88 o
  11   3  22         38.90         33.99        96.78 o
  13   3  22       1676.54       1936.88       220.97 o
  15   3  22        279.86        586.09       135.85 o
  17   3  22        724.54        710.44       328.05 o
  19   3  22         28.58         59.08       110.44 o
 -40   4  22        140.48       -147.46       237.14 o
 -38   4  22         98.49        450.65       426.58 o
 -36   4  22        368.79       1115.89       531.35 o
 -34   4  22         11.67        320.18       242.87 o
 -32   4  22          0.51         50.36       149.62 o
 -30   4  22        177.80        308.62       305.94 o
 -28   4  22          0.00        187.76       165.53 o
 -26   4  22          0.75       -204.41       204.41 o
 -24   4  22          8.46        276.35       425.30 o
 -22   4  22        686.04        811.78       229.00 o
 -20   4  22        416.30        156.72       245.16 o
 -18   4  22        447.73        537.89       165.55 o
 -16   4  22        333.15        412.25       167.50 o
 -14   4  22         35.91          4.00       142.65 o
 -12   4  22        137.72        180.41       127.48 o
 -10   4  22        294.52        443.81       175.91 o
  -8   4  22        185.19        255.49        77.90 o
  -6   4  22          0.03         -1.04        43.96 o
  -4   4  22        126.38         64.71        23.56 o
  -2   4  22        824.19        580.01        52.49 o
   0   4  22        681.30        852.64        96.30 o
   2   4  22         61.87        107.59        91.61 o
   4   4  22         16.09        186.09        86.86 o
   6   4  22         20.20          2.63       146.95 o
   8   4  22         38.65         -8.58        71.60 o
  10   4  22         49.83        148.60       103.70 o
  12   4  22         86.31        153.85       121.06 o
  14   4  22         91.58        163.51       144.15 o
 -33   5  22         70.87        -17.91       271.37 o
 -31   5  22         17.77       -101.59       176.19 o
 -29   5  22         46.52        233.73       370.82 o
 -27   5  22         73.56        418.77       254.10 o
 -25   5  22         60.36        171.75       210.86 o
 -23   5  22        154.29         45.20       198.05 o
 -21   5  22        218.45        546.51       270.01 o
 -19   5  22        502.95        471.46       169.16 o
 -17   5  22        620.97        879.60       227.31 o
 -15   5  22        266.82        162.34       200.23 o
 -13   5  22          8.05         54.94       111.45 o
 -11   5  22        259.10        384.66       197.17 o
  -9   5  22         29.97        150.60       121.47 o
  -7   5  22        150.32        176.04       126.78 o
  -5   5  22         31.38         38.60       135.33 o
  -3   5  22        778.62       1016.80       251.48 o
  -1   5  22        109.52         71.69       129.73 o
   1   5  22          4.34        -67.00        67.00 o
   3   5  22          6.42        121.27        92.63 o
   5   5  22        164.19        109.95       103.98 o
   7   5  22         83.92         80.56        83.99 o
 -18   6  22        124.31       -407.64       589.44 o
 -16   6  22          0.96       -268.56       268.56 o
 -14   6  22         39.43        454.22       431.32 o
 -12   6  22         11.40         -0.11       272.24 o
 -10   6  22          7.54       -135.28       145.59 o
  -8   6  22          0.59         31.34       165.82 o
 -49   1  23          0.85        -65.95       113.84 o
 -47   1  23        259.53        259.34       119.27 o
 -45   1  23        463.12        523.96       154.39 o
 -43   1  23          6.34        157.32       107.63 o
 -41   1  23        723.43        442.79       254.53 o
 -39   1  23          0.01          4.12        91.35 o
 -37   1  23         61.95        -29.98        75.70 o
 -35   1  23        839.39        873.61        91.82 o
 -33   1  23       1044.85       1290.92       109.98 o
 -31   1  23        708.98        608.17       118.36 o
 -29   1  23        374.64        360.13        97.92 o
 -27   1  23        106.85         86.30        67.94 o
 -25   1  23         40.14          7.10        67.18 o
 -23   1  23         64.12         90.64        62.44 o
 -21   1  23       2204.63       2358.97       111.47 o
 -19   1  23       2318.47       2572.84       108.96 o
 -17   1  23       1005.67       1121.16        73.16 o
 -15   1  23        213.13        137.91        50.50 o
 -13   1  23       2466.56       2625.63       105.78 o
 -11   1  23        367.54        296.08        65.25 o
  -9   1  23       1556.83       1542.42        79.66 o
  -7   1  23        796.39        796.93        82.67 o
  -5   1  23         76.13         40.79        69.42 o
  -3   1  23        745.45        854.86        90.74 o
  -1   1  23         54.88         49.81        61.25 o
   1   1  23       1388.65       1400.35       137.97 o
   3   1  23        567.70        579.42        82.85 o
   5   1  23        202.94        325.25       100.11 o
   7   1  23        121.07        123.75        79.06 o
   9   1  23         47.77         21.28        80.07 o
  11   1  23        437.19        480.30       123.74 o
  13   1  23          8.21        -17.53        87.39 o
  15   1  23        133.97        364.09       117.48 o
  17   1  23        101.15        162.69       192.56 o
  19   1  23         56.26        119.29       151.59 o
  21   1  23          4.69       -103.56       121.39 o
  23   1  23          7.81         67.78       127.29 o
 -48   2  23         21.01       -121.60       121.60 o
 -46   2  23        487.74        514.51       155.19 o
 -44   2  23        609.36        667.29       234.78 o
 -42   2  23         16.21         74.75        92.13 o
 -40   2  23         62.63        121.71       122.56 o
 -38   2  23         49.61         73.20       104.34 o
 -36   2  23        275.16        294.60        95.95 o
 -34   2  23        206.07        253.15        61.46 o
 -32   2  23         22.02         21.54        50.27 o
 -30   2  23         39.98         93.69        53.36 o
 -28   2  23        240.16        266.12        37.12 o
 -26   2  23        801.63        753.05        51.85 o
 -24   2  23         42.63          1.61        62.04 o
 -22   2  23         20.14        -10.54        57.64 o
 -20   2  23        422.18        571.46        81.65 o
 -18   2  23      11698.69      11773.81       411.69 o
 -16   2  23       3384.17       3475.30       259.27 o
 -14   2  23      15438.65      16891.58       616.71 o
 -12   2  23        252.05        225.08        49.63 o
 -10   2  23        570.06        706.22        62.21 o
  -8   2  23        341.75        380.45        54.93 o
  -6   2  23        314.91        318.68        66.08 o
  -4   2  23        347.67        258.44        68.85 o
  -2   2  23          0.06          2.42        57.14 o
   0   2  23       2114.22       2414.77       118.99 o
   2   2  23        202.26        179.92        75.92 o
   4   2  23       2053.66       1960.77       189.50 o
   6   2  23        132.20        180.25        90.66 o
   8   2  23         95.54        124.51       132.78 o
  10   2  23        829.06       1038.29       193.50 o
  12   2  23        325.74        442.99       140.38 o
  14   2  23        125.50        122.90       110.12 o
  16   2  23        171.26        306.46       128.86 o
  18   2  23        240.70        711.64       157.51 o
  20   2  23          0.13       -122.41       122.41 o
 -45   3  23          1.97        -37.42       205.44 o
 -43   3  23        296.72        539.58       295.77 o
 -41   3  23          6.63        122.51       158.13 o
 -39   3  23         48.13        323.31       385.50 o
 -37   3  23        460.20       1005.88       384.62 o
 -35   3  23         57.69        161.02        89.85 o
 -33   3  23        968.21        945.43       281.63 o
 -31   3  23         62.58         83.28        48.59 o
 -29   3  23        170.77         41.49       202.05 o
 -27   3  23        909.36       1297.80       356.86 o
 -25   3  23        296.41        213.69       132.38 o
 -23   3  23        432.63        453.96       204.05 o
 -21   3  23          7.02         67.68       112.13 o
 -19   3  23        532.40        256.06       229.64 o
 -17   3  23      10049.43      11070.07       636.09 o
 -15   3  23       2948.62       3286.56       268.19 o
 -13   3  23       5631.33       6200.52       326.02 o
 -11   3  23        139.92         55.63        46.93 o
  -9   3  23        825.14        836.15       101.82 o
  -7   3  23          6.40         14.47        51.49 o
  -5   3  23        249.73        302.75        58.46 o
  -3   3  23        146.67        134.33        51.93 o
  -1   3  23         27.84         86.31        46.56 o
   1   3  23        173.69         88.39        69.11 o
   3   3  23        174.93        304.32        93.27 o
   5   3  23        131.31         33.94        95.83 o
   7   3  23         38.69         37.13       124.56 o
   9   3  23          0.50        192.44        97.39 o
  11   3  23         97.45        195.81       122.62 o
  13   3  23         35.02        117.27       108.11 o
  15   3  23       1167.86       1007.10       221.87 o
  17   3  23        109.39          2.74       115.85 o
  19   3  23        250.58        754.03       704.58 o
 -40   4  23        258.98        554.83       271.19 o
 -38   4  23        663.11       1346.70       593.35 o
 -36   4  23        257.15        640.94       253.68 o
 -34   4  23         27.06        123.77       205.79 o
 -32   4  23        291.04        949.39       319.38 o
 -30   4  23         89.00        261.00       215.27 o
 -28   4  23          0.74        -77.77       381.43 o
 -26   4  23        418.91        354.36       227.71 o
 -24   4  23         36.17        132.00       239.61 o
 -22   4  23         12.82       -164.29       164.29 o
 -20   4  23        883.23       1190.53       235.85 o
 -18   4  23        928.36       1426.82       280.34 o
 -16   4  23         44.35         18.66       112.51 o
 -14   4  23       1130.36       1215.76       203.58 o
 -12   4  23       1362.11       1771.23       307.09 o
 -10   4  23        101.10         85.40       101.95 o
  -8   4  23        417.21        403.22        77.77 o
  -6   4  23        941.93       1219.59       134.45 o
  -4   4  23         74.05         74.96        37.22 o
  -2   4  23          0.86        -21.35        48.81 o
   0   4  23          2.87         14.11        66.11 o
   2   4  23        671.70        689.49       106.15 o
   4   4  23         10.58        -57.38        77.63 o
   6   4  23        163.47        176.69       174.82 o
   8   4  23         10.78        111.25       107.45 o
  10   4  23        239.87         39.23       109.53 o
  12   4  23        202.75        504.71       158.75 o
  14   4  23         89.83        274.99       138.62 o
 -33   5  23          4.41        156.32       246.32 o
 -31   5  23          2.29        238.64       222.20 o
 -29   5  23          0.10       -182.35       197.96 o
 -27   5  23          4.55        256.27       327.66 o
 -25   5  23         10.62          8.99       162.11 o
 -23   5  23          2.12       -139.98       190.43 o
 -21   5  23         27.90         59.64       149.11 o
 -19   5  23          2.24        173.00       163.58 o
 -17   5  23         26.71        179.19       153.15 o
 -15   5  23         39.94        -59.19       185.84 o
 -13   5  23         24.17          3.89       127.40 o
 -11   5  23        617.80        582.59       311.57 o
  -9   5  23         66.78         78.56       258.67 o
  -7   5  23         17.32         93.38       196.70 o
  -5   5  23         18.22        199.99       288.51 o
  -3   5  23        282.44        555.81       249.36 o
  -1   5  23         48.10        263.79       201.53 o
   1   5  23          6.36         56.93       167.60 o
   3   5  23        102.43         11.02       356.13 o
   5   5  23        128.47        260.26       128.08 o
 -50   0  24          1.36        260.84       328.91 o
 -48   0  24         17.02         57.95       358.08 o
 -46   0  24        100.88        246.31       176.47 o
 -44   0  24        957.65        441.32       228.10 o
 -42   0  24       1799.72       2126.17       433.85 o
 -40   0  24       1540.75       2392.50       403.03 o
 -38   0  24       2488.42       3571.77       242.53 o
 -36   0  24         35.83         33.04        92.34 o
 -34   0  24        488.93        575.79       163.48 o
 -32   0  24        203.42        212.66        73.36 o
 -30   0  24         27.92        106.21        99.20 o
 -28   0  24       1837.25       1741.33      1096.97 o
 -26   0  24          4.15         67.42       121.24 o
 -24   0  24        576.25        638.50       399.83 o
 -22   0  24       6811.11       7148.21       260.04 o
 -20   0  24       3188.91       3783.92       177.21 o
 -18   0  24       2031.40       2277.02       173.63 o
 -16   0  24         75.92        106.70        60.12 o
 -14   0  24       8715.71       9319.34       271.65 o
 -12   0  24       1319.94       1375.67       141.74 o
 -10   0  24       2102.08       2055.78       223.74 o
  -8   0  24         90.37         72.85        67.61 o
  -6   0  24       4516.83       4866.83       313.15 o
  -4   0  24       1769.96       1631.85       153.16 o
  -2   0  24        282.23        330.88       103.64 o
   0   0  24         29.31         40.42        84.33 o
   2   0  24        274.93        263.37       102.41 o
   4   0  24        399.00        369.30       116.36 o
   6   0  24        115.24         73.49       101.38 o
   8   0  24        204.31        225.19       104.22 o
  10   0  24          8.33         75.44       101.65 o
  12   0  24        710.35        533.12       281.62 o
  14   0  24       1694.08       1300.56      1002.56 o
  16   0  24        399.88        215.79       224.38 o
  18   0  24         31.01        155.88       226.03 o
  20   0  24         56.61       -147.29       193.98 o
  22   0  24         12.31        -37.58       212.79 o
 -49   1  24          7.09        150.22       156.54 o
 -47   1  24         17.26        -34.19        94.51 o
 -45   1  24         99.10         -6.55       127.76 o
 -43   1  24         96.25        185.60       105.51 o
 -41   1  24        156.80        119.66        86.23 o
 -39   1  24        183.38        114.63        76.75 o
 -37   1  24          7.87        -80.48        80.48 o
 -35   1  24        295.41        252.14        72.28 o
 -33   1  24        312.88        379.94        77.16 o
 -31   1  24        412.88        325.90       123.06 o
 -29   1  24        194.03        123.28        73.02 o
 -27   1  24        376.63        387.34        80.27 o
 -25   1  24        456.33        390.41        60.41 o
 -23   1  24        110.57         73.79        51.66 o
 -21   1  24        137.78        154.72        49.38 o
 -19   1  24       1979.07       2321.22       103.05 o
 -17   1  24         41.73         52.39        41.12 o
 -15   1  24        780.31        810.36        60.80 o
 -13   1  24        660.33        666.56        81.83 o
 -11   1  24        536.43        590.19        66.33 o
  -9   1  24         20.46         46.90        48.32 o
  -7   1  24        405.62        469.93        76.22 o
  -5   1  24        290.28        385.39        77.82 o
  -3   1  24        153.92        218.59        58.86 o
  -1   1  24       2851.09       2836.33       133.87 o
   1   1  24        677.12        732.71        93.12 o
   3   1  24         19.97         42.61        67.97 o
   5   1  24        209.86        254.10        80.89 o
   7   1  24        186.90        254.25       103.30 o
   9   1  24         13.55         38.12        82.43 o
  11   1  24        495.17        380.99       144.71 o
  13   1  24        331.76        365.15       134.18 o
  15   1  24         49.98         93.97       103.22 o
  17   1  24          0.86         29.77       109.55 o
  19   1  24          1.46        -17.81        99.84 o
  21   1  24          3.12        132.17       150.58 o
 -48   2  24          5.64        271.64       173.33 o
 -46   2  24          1.80         87.71       117.05 o
 -44   2  24        123.29         82.35        99.36 o
 -42   2  24        100.15        179.01        92.64 o
 -40   2  24        158.18        178.89       133.10 o
 -38   2  24         14.18         54.69        48.34 o
 -36   2  24        185.31        203.24        78.24 o
 -34   2  24        228.92        304.24        83.44 o
 -32   2  24         37.12         72.95        55.74 o
 -30   2  24       3154.61       3574.43       115.20 o
 -28   2  24          5.26         27.54        28.70 o
 -26   2  24       6447.48       6826.51       199.96 o
 -24   2  24         20.19         47.42        35.89 o
 -22   2  24         50.90        134.37        30.87 o
 -20   2  24         78.32         71.74        30.71 o
 -18   2  24        191.57        142.70        50.41 o
 -16   2  24        485.81        475.80        65.26 o
 -14   2  24        123.52         43.30        39.33 o
 -12   2  24       1277.94       1346.41       144.00 o
 -10   2  24         37.63         30.43        40.41 o
  -8   2  24       2608.81       2879.68       124.15 o
  -6   2  24          4.45        -14.22        54.16 o
  -4   2  24        436.24        426.05        74.80 o
  -2   2  24       2946.21       3059.98       162.46 o
   0   2  24       2217.70       2138.65       161.47 o
   2   2  24       1122.53       1073.18       113.68 o
   4   2  24        792.13        884.02       129.52 o
   6   2  24        273.04        343.13       115.21 o
   8   2  24       1566.31       1469.89       213.40 o
  10   2  24         10.81        106.17        89.02 o
  12   2  24        377.92        670.20       151.90 o
  14   2  24         21.63        230.12       129.08 o
  16   2  24         40.05         10.70       129.27 o
  18   2  24        410.44        674.02       168.47 o
  20   2  24        351.17        744.93       204.23 o
 -45   3  24        228.45        636.67       431.73 o
 -43   3  24        500.39        816.86       460.69 o
 -41   3  24        120.52         48.91       150.43 o
 -39   3  24        100.31        311.87       188.18 o
 -37   3  24         24.59        -80.10        87.56 o
 -35   3  24        102.72        165.89        64.30 o
 -33   3  24         17.99        -33.79        96.76 o
 -31   3  24        848.30        910.16       108.03 o
 -29   3  24        141.87        311.94       208.04 o
 -27   3  24        321.40        446.40       206.70 o
 -25   3  24        563.53        490.32       158.69 o
 -23   3  24          3.81        -50.54       179.67 o
 -21   3  24          9.13        -24.04       167.63 o
 -19   3  24        357.89        369.69       148.07 o
 -17   3  24         38.50        -94.50        94.50 o
 -15   3  24        209.93        231.16        98.73 o
 -13   3  24        497.32        454.95       156.47 o
 -11   3  24         64.91        -23.77       130.45 o
  -9   3  24       3857.75       3973.00       151.91 o
  -7   3  24         38.34         18.64        31.25 o
  -5   3  24        893.18        878.47        73.18 o
  -3   3  24         16.94        -49.64        50.24 o
  -1   3  24         92.25         76.70        58.75 o
   1   3  24         15.54         18.51       100.01 o
   3   3  24        314.76        519.67       119.75 o
   5   3  24         13.29         -9.82        85.21 o
   7   3  24          3.88         26.75       113.19 o
   9   3  24        338.13        378.10       122.50 o
  11   3  24         21.52         80.96       101.14 o
  13   3  24          3.91       -122.00       123.47 o
  15   3  24        124.69        255.27       133.67 o
  17   3  24          1.61       -120.20       120.20 o
 -40   4  24          6.22        -41.42       233.19 o
 -38   4  24        127.61        287.16       267.33 o
 -36   4  24        129.46        860.02       253.37 o
 -34   4  24         27.86        153.81       195.08 o
 -32   4  24         28.92        381.71       195.95 o
 -30   4  24        161.21        310.22       371.13 o
 -28   4  24        193.18        390.90       183.36 o
 -26   4  24         75.20        163.52       192.83 o
 -24   4  24         63.79        -60.47       181.01 o
 -22   4  24        521.15        151.72       198.12 o
 -20   4  24          0.18        226.98       134.67 o
 -18   4  24        115.26        150.17       145.56 o
 -16   4  24        409.74        572.03       158.30 o
 -14   4  24        103.40         49.35       110.65 o
 -12   4  24         13.42        -94.82       136.09 o
 -10   4  24        522.17        446.13       122.14 o
  -8   4  24         88.99         49.51        70.11 o
  -6   4  24         20.58        125.47       139.39 o
  -4   4  24        197.51        113.72        85.81 o
  -2   4  24        305.08        326.40        75.14 o
   0   4  24        107.39         68.87        82.93 o
   2   4  24         68.95        130.47        86.11 o
   4   4  24         32.95        162.74       107.25 o
   6   4  24         67.23        190.08       136.35 o
   8   4  24          1.68        212.93       236.03 o
  10   4  24        135.76        301.24       167.87 o
  12   4  24         61.81         93.20       158.81 o
 -33   5  24         80.67        201.22       261.02 o
 -31   5  24         53.33        -48.78       217.29 o
 -29   5  24          6.53        118.07       225.65 o
 -27   5  24         68.97        651.49       310.01 o
 -25   5  24         89.56         34.00       202.26 o
 -23   5  24          0.26        107.99       271.89 o
 -21   5  24         63.29        121.76       179.48 o
 -19   5  24        487.44        622.94       244.22 o
 -17   5  24          0.60         69.81       175.04 o
 -15   5  24        239.19        137.66       143.30 o
 -13   5  24         80.65        209.00       183.23 o
 -11   5  24         61.28        237.68       136.55 o
  -9   5  24         85.61        167.83       197.33 o
  -7   5  24          0.04        423.42       243.13 o
  -5   5  24          2.28        423.23       169.74 o
  -3   5  24        183.70        367.44       177.02 o
  -1   5  24         80.25        -95.95       135.19 o
   1   5  24         12.28        -25.40       121.99 o
   3   5  24        116.37       -106.70       188.77 o
 -49   1  25          0.01         46.14        84.51 o
 -47   1  25        124.35         82.39        84.64 o
 -45   1  25        107.65        -68.77       108.67 o
 -43   1  25         35.57         48.80        82.39 o
 -41   1  25          6.66        -33.19        64.63 o
 -39   1  25          1.46         48.69        75.16 o
 -37   1  25        751.39        784.41       131.20 o
 -35   1  25       1468.71       1647.39       170.04 o
 -33   1  25        764.09        781.74       120.12 o
 -31   1  25        730.18        841.83       222.54 o
 -29   1  25        435.84        404.19       104.16 o
 -27   1  25        770.68        714.53       168.68 o
 -25   1  25          3.49        -28.38        36.84 o
 -23   1  25       1301.28       1049.50       121.73 o
 -21   1  25       1495.90       1540.55        85.04 o
 -19   1  25         70.68         17.85        42.83 o
 -17   1  25       2575.17       2826.63       189.53 o
 -15   1  25        185.70        168.18        49.11 o
 -13   1  25       2951.44       3353.11       137.26 o
 -11   1  25        672.74        588.92        88.36 o
  -9   1  25          5.43         42.15        48.01 o
  -7   1  25        192.69        245.31        69.07 o
  -5   1  25        381.62        457.54        80.94 o
  -3   1  25         48.52         67.21        58.30 o
  -1   1  25        460.08        373.39        85.16 o
   1   1  25        625.78        889.04        91.00 o
   3   1  25        111.32         67.87        71.10 o
   5   1  25       1570.30       1651.88       172.78 o
   7   1  25        516.47        448.75       103.36 o
   9   1  25        389.04        404.37       128.92 o
  11   1  25        345.27        242.22       180.69 o
  13   1  25        113.89        177.17       145.25 o
  15   1  25         74.95        178.13       122.24 o
  17   1  25         39.92        223.53       195.82 o
  19   1  25         38.76        -28.06       116.80 o
 -48   2  25         35.14        232.32       205.69 o
 -46   2  25        131.67        -41.27       122.94 o
 -44   2  25         30.41        -90.41        90.41 o
 -42   2  25         31.91        110.90        89.31 o
 -40   2  25          2.19        -54.83        55.14 o
 -38   2  25        689.77        897.70       103.79 o
 -36   2  25          2.50        157.60        93.96 o
 -34   2  25        581.12        415.17       102.17 o
 -32   2  25          6.32        -11.94        35.85 o
 -30   2  25         20.03         46.20        32.75 o
 -28   2  25       1550.36       1873.24        69.11 o
 -26   2  25        396.67        547.52        50.35 o
 -24   2  25        260.22        254.33        38.37 o
 -22   2  25         11.48         31.62        25.04 o
 -20   2  25       4181.54       4845.72       157.36 o
 -18   2  25        642.66        700.19        76.42 o
 -16   2  25        483.34        461.26        66.67 o
 -14   2  25       4396.62       4743.61       202.34 o
 -12   2  25         16.62         21.36        38.01 o
 -10   2  25        414.48        364.25        60.66 o
  -8   2  25        695.63        677.70        85.74 o
  -6   2  25        154.38         91.26        47.21 o
  -4   2  25        442.56        442.00        87.15 o
  -2   2  25       1703.71       1849.43       117.47 o
   0   2  25         14.83         13.39        63.52 o
   2   2  25       2711.73       3011.34       158.62 o
   4   2  25        487.16        516.39       109.01 o
   6   2  25        296.07        276.48        98.48 o
   8   2  25         62.50          5.04        90.17 o
  10   2  25         17.13       -128.42       128.42 o
  12   2  25       1242.35       1352.23       203.42 o
  14   2  25         23.71       -132.60       132.60 o
  16   2  25        663.53        782.86       209.12 o
  18   2  25        110.78        244.45       140.87 o
 -45   3  25         29.39        127.10       282.11 o
 -43   3  25         72.12        322.64       213.09 o
 -41   3  25         98.69        353.24       359.91 o
 -39   3  25        166.11        188.60       192.58 o
 -37   3  25         15.91         15.36       145.28 o
 -35   3  25        149.24        476.02       350.13 o
 -33   3  25         63.56        482.45       174.08 o
 -31   3  25        223.30        123.89       156.03 o
 -29   3  25        534.90        466.59       217.80 o
 -27   3  25         14.19       -101.10       210.84 o
 -25   3  25       1806.39       2383.77       294.85 o
 -23   3  25        241.06        222.81       177.68 o
 -21   3  25       1107.16       1073.37       197.64 o
 -19   3  25        201.61        262.23       164.56 o
 -17   3  25         38.91         59.33        92.89 o
 -15   3  25        203.97        218.82        99.66 o
 -13   3  25        837.64        804.52       150.08 o
 -11   3  25        311.85        307.84        69.41 o
  -9   3  25       2367.76       2563.23       140.64 o
  -7   3  25        679.40        629.81        96.63 o
  -5   3  25        653.27        714.06        98.83 o
  -3   3  25        820.42        767.38       143.93 o
  -1   3  25          8.78         52.83        54.48 o
   1   3  25        541.49        539.81        83.06 o
   3   3  25         93.32        115.89       115.15 o
   5   3  25        323.84        386.69       123.37 o
   7   3  25          0.44        -84.47       135.97 o
   9   3  25        841.28       1138.27       148.61 o
  11   3  25         70.77        130.51       102.87 o
  13   3  25        780.81        761.66       235.45 o
  15   3  25        112.22        265.30       147.05 o
 -40   4  25        101.66        122.34       427.85 o
 -38   4  25        374.15        692.43       253.12 o
 -36   4  25         34.18         72.27       273.52 o
 -34   4  25         33.17         83.74       227.90 o
 -32   4  25        374.65        778.93       293.08 o
 -30   4  25         71.30       -176.35       214.59 o
 -28   4  25         84.54        162.06       254.99 o
 -26   4  25        246.27        -61.58       154.97 o
 -24   4  25         28.95        -23.04       149.40 o
 -22   4  25          0.35       -226.36       269.47 o
 -20   4  25        853.09        902.78       344.26 o
 -18   4  25        573.03        658.62       428.81 o
 -16   4  25        821.23        889.75       274.18 o
 -14   4  25        842.21        551.57       512.81 o
 -12   4  25          3.87        187.11       129.33 o
 -10   4  25        105.59        264.21       172.56 o
  -8   4  25          0.18        -84.21        84.21 o
  -6   4  25        410.52        278.54        68.79 o
  -4   4  25          0.00         88.95        74.43 o
  -2   4  25        199.01         63.72       107.11 o
   0   4  25        236.42        159.09        94.59 o
   2   4  25         83.20        203.57       122.13 o
   4   4  25        128.92        188.98       183.70 o
   6   4  25        112.29        234.47       138.26 o
   8   4  25        100.86        244.09       179.67 o
  10   4  25         47.32         13.62       111.26 o
 -31   5  25         25.96        -88.44       234.04 o
 -29   5  25         46.46        -82.04       223.65 o
 -27   5  25          4.24        133.89       231.22 o
 -25   5  25         10.75        331.89       254.09 o
 -23   5  25         76.06        162.10       178.00 o
 -21   5  25        198.89        428.77       175.65 o
 -19   5  25         72.43        438.64       202.45 o
 -17   5  25         41.26        253.18       372.38 o
 -15   5  25         14.30        -55.03       191.90 o
 -13   5  25          0.80        112.72       183.16 o
 -11   5  25         71.28        201.28       193.82 o
  -9   5  25          3.47         47.02       266.76 o
  -7   5  25        272.75        228.23       306.14 o
  -5   5  25        181.32        183.45       189.36 o
  -3   5  25          0.06        286.32       179.78 o
  -1   5  25          0.01       -155.01       155.01 o
   1   5  25         66.72        130.72       242.18 o
 -50   0  26          3.04        218.57       169.88 o
 -48   0  26          3.07        -97.81       134.86 o
 -46   0  26          9.33         27.27       136.56 o
 -44   0  26         91.07        244.47       134.78 o
 -42   0  26        667.99        985.47       164.69 o
 -40   0  26         62.30        142.56        88.82 o
 -38   0  26        312.86        316.07       100.19 o
 -36   0  26       1424.98       2051.09       346.36 o
 -34   0  26        963.30       1156.56       179.71 o
 -32   0  26          0.04         32.88        79.60 o
 -30   0  26        835.63        619.28       510.22 o
 -28   0  26         45.71         69.80        90.05 o
 -26   0  26       1336.73       1024.86       620.92 o
 -24   0  26         10.61         57.59        72.33 o
 -22   0  26       2003.11       2558.64       150.29 o
 -20   0  26        296.24        331.94        80.56 o
 -18   0  26        112.29        154.00        74.41 o
 -16   0  26       5420.91       5728.03       219.31 o
 -14   0  26          5.49         32.99        49.59 o
 -12   0  26        563.51        413.09       149.92 o
 -10   0  26        884.83       1019.37       210.96 o
  -8   0  26        595.77        571.72       104.13 o
  -6   0  26        366.94        373.34       106.27 o
  -4   0  26        133.46        110.03        92.17 o
  -2   0  26         44.36         33.36        78.43 o
   0   0  26        144.36         77.61       105.57 o
   2   0  26         64.06         45.27        87.99 o
   4   0  26        107.00        119.33        95.62 o
   6   0  26        189.31        153.03       110.71 o
   8   0  26         11.18       -121.69       197.18 o
  10   0  26        344.69        421.31       267.97 o
  12   0  26        361.06        128.91       116.31 o
  14   0  26          8.22       -138.58       147.29 o
  16   0  26         16.52          8.25       110.72 o
  18   0  26        235.31        311.23       207.48 o
  20   0  26         39.59        112.01       160.62 o
 -49   1  26        114.83         17.64       109.26 o
 -47   1  26        459.83        257.66       168.37 o
 -45   1  26        515.38        317.26        98.55 o
 -43   1  26        193.08        105.64        77.14 o
 -41   1  26       1239.77       1636.12       271.96 o
 -39   1  26         48.72         84.21        70.84 o
 -37   1  26        333.99        164.49       122.03 o
 -35   1  26        490.59        526.92       162.56 o
 -33   1  26        230.81        123.39        73.14 o
 -31   1  26       2028.83       2365.67       411.46 o
 -29   1  26        144.98        166.42        58.52 o
 -27   1  26        201.51        186.49        63.95 o
 -25   1  26         10.96          6.89        47.83 o
 -23   1  26        469.56        546.84        72.92 o
 -21   1  26          9.61         15.28        57.78 o
 -19   1  26       1166.99       1168.48        84.06 o
 -17   1  26         37.20        -20.99        47.14 o
 -15   1  26       1317.00       1448.12        88.99 o
 -13   1  26         96.91         17.03        51.66 o
 -11   1  26         77.12         96.24        52.35 o
  -9   1  26        340.02        454.77       107.15 o
  -7   1  26          8.51         13.79        63.79 o
  -5   1  26       2685.12       2688.16       145.48 o
  -3   1  26       1809.20       2039.56       112.37 o
  -1   1  26        168.89        223.20        66.71 o
   1   1  26       1495.34       1819.81       135.85 o
   3   1  26        276.09        446.95       100.75 o
   5   1  26         60.33         56.95        62.21 o
   7   1  26       1565.33       1898.31       172.00 o
   9   1  26          6.04        148.86       109.13 o
  11   1  26        242.10        102.36       108.60 o
  13   1  26        197.55        373.39       170.02 o
  15   1  26          2.13        -76.44       105.85 o
  17   1  26          1.66        145.46       146.78 o
  19   1  26        167.53        179.22       123.35 o
 -48   2  26        240.26        496.14       324.91 o
 -46   2  26        159.43         34.76       170.67 o
 -44   2  26         14.21        148.47       129.76 o
 -42   2  26         44.54         83.76        51.60 o
 -40   2  26         49.80         86.01        70.57 o
 -38   2  26         75.13         10.89        92.32 o
 -36   2  26        107.55        121.20        51.66 o
 -34   2  26        433.99        328.44        95.68 o
 -32   2  26         58.30        123.27        41.95 o
 -30   2  26         98.70         66.81        31.69 o
 -28   2  26       1050.88       1208.52        72.74 o
 -26   2  26        263.98        279.33        41.31 o
 -24   2  26        299.05        250.72        28.15 o
 -22   2  26        230.75        209.15        36.56 o
 -20   2  26       1107.48       1108.53        81.46 o
 -18   2  26       3108.73       3802.82       151.90 o
 -16   2  26        487.20        491.31       119.55 o
 -14   2  26       1684.37       2045.50       133.09 o
 -12   2  26       2557.96       2571.41       113.79 o
 -10   2  26         59.06         92.40        50.86 o
  -8   2  26       6617.22       7500.36       323.80 o
  -6   2  26         84.54         95.53        56.57 o
  -4   2  26       1792.63       1756.63       126.26 o
  -2   2  26        242.20        269.33        85.95 o
   0   2  26        679.78        548.55       114.95 o
   2   2  26        859.14        929.79       168.82 o
   4   2  26         41.94         23.33        72.10 o
   6   2  26         11.18        -84.41        84.41 o
   8   2  26       1216.96       1041.87       203.34 o
  10   2  26        328.91        365.98       111.94 o
  12   2  26        147.66        167.62       131.10 o
  14   2  26        549.10       1018.07       212.66 o
  16   2  26         66.95        -74.08       188.49 o
 -45   3  26          3.20         -1.05       147.23 o
 -43   3  26         83.30        -61.41       165.40 o
 -41   3  26          8.09        -77.73       201.13 o
 -39   3  26         10.03        418.27       389.80 o
 -37   3  26        139.70        107.67       146.77 o
 -35   3  26         94.50        387.13       170.92 o
 -33   3  26         36.33         89.59       153.12 o
 -31   3  26         10.86       -109.11       257.04 o
 -29   3  26          1.77       -152.64       219.81 o
 -27   3  26        433.94        442.27       284.55 o
 -25   3  26        110.04         57.22       116.73 o
 -23   3  26        834.44        939.58       253.45 o
 -21   3  26          2.31        -33.84        96.02 o
 -19   3  26        962.32       1048.84       165.17 o
 -17   3  26        102.40        140.75       122.70 o
 -15   3  26        203.44        159.06       149.93 o
 -13   3  26          3.09         24.64        39.76 o
 -11   3  26        208.86        302.06        70.81 o
  -9   3  26       2790.37       3230.52       127.96 o
  -7   3  26        667.29        742.38        83.31 o
  -5   3  26          0.40         46.14        63.79 o
  -3   3  26        307.09        361.23        71.83 o
  -1   3  26        107.28        191.71        79.91 o
   1   3  26        278.95        331.48        83.70 o
   3   3  26          0.91        -59.25       105.31 o
   5   3  26         53.07        186.02       127.12 o
   7   3  26        170.14        125.42       123.41 o
   9   3  26          0.30        113.36        89.21 o
  11   3  26        105.78        153.93       105.44 o
  13   3  26         65.07          3.39       114.68 o
 -38   4  26         44.02        523.43       458.37 o
 -36   4  26          0.21          4.97       244.50 o
 -34   4  26         21.54        167.56       287.42 o
 -32   4  26         38.79         77.05       250.26 o
 -30   4  26        116.68        819.85       365.92 o
 -28   4  26         20.96       -154.58       212.46 o
 -26   4  26          0.02        133.96       255.70 o
 -24   4  26         36.34        -22.56       134.84 o
 -22   4  26         40.01        109.69       147.90 o
 -20   4  26        195.62        104.02       143.11 o
 -18   4  26        726.71        685.93       325.81 o
 -16   4  26         22.64        257.38       209.75 o
 -14   4  26        306.98        192.76       143.80 o
 -12   4  26         57.82         -0.14       134.30 o
 -10   4  26         15.75        349.76       296.89 o
  -8   4  26         21.20        103.90        95.08 o
  -6   4  26        267.79        181.65        82.91 o
  -4   4  26          6.59         50.81        56.47 o
  -2   4  26         46.22        105.97        91.73 o
   0   4  26         14.46        174.03       104.99 o
   2   4  26         14.61         35.30        73.34 o
   4   4  26         49.39        -15.87        82.88 o
   6   4  26         18.62       -149.72       165.06 o
   8   4  26        122.59        -26.03       126.39 o
 -31   5  26          0.89        -26.57       390.21 o
 -29   5  26         19.25        117.19       303.05 o
 -27   5  26         67.16         56.93       313.44 o
 -25   5  26         85.05        524.06       205.25 o
 -23   5  26        168.11         36.94       189.03 o
 -21   5  26          0.79        -28.86       176.72 o
 -19   5  26        190.95        357.24       167.01 o
 -17   5  26          1.71         57.57       137.25 o
 -15   5  26          5.99         51.58       134.69 o
 -13   5  26          3.06        -12.48       113.53 o
 -11   5  26        225.29        248.33       195.11 o
  -9   5  26        139.36        242.50       169.74 o
  -7   5  26         13.64        281.39       157.55 o
  -5   5  26        230.03        467.40       208.71 o
  -3   5  26          9.03        168.26       173.16 o
  -1   5  26         27.07        220.76       174.46 o
 -49   1  27        164.73        178.05        91.76 o
 -47   1  27        268.41        185.29        92.16 o
 -45   1  27        259.29        209.92        92.46 o
 -43   1  27        125.97        127.57        78.89 o
 -41   1  27         12.64         17.47        59.29 o
 -39   1  27        730.18        520.99       202.32 o
 -37   1  27        147.19        125.05        81.67 o
 -35   1  27        394.69        606.66       141.12 o
 -33   1  27       1097.49       1157.23       211.36 o
 -31   1  27       3010.10       3772.25       228.64 o
 -29   1  27        425.66        338.41        66.52 o
 -27   1  27        664.02        596.60       109.27 o
 -25   1  27         28.67         75.03        59.74 o
 -23   1  27        135.09         58.52        52.08 o
 -21   1  27        443.37        427.02        62.34 o
 -19   1  27         48.74         -8.79        37.88 o
 -17   1  27         33.20        130.33        46.70 o
 -15   1  27        373.57        311.21        66.50 o
 -13   1  27          0.01         90.51        55.27 o
 -11   1  27         81.85        124.57        64.67 o
  -9   1  27        595.04        585.44       105.39 o
  -7   1  27        357.95        350.67        67.30 o
  -5   1  27          0.16         -1.89        63.31 o
  -3   1  27       1132.64       1234.43       124.24 o
  -1   1  27        124.14        122.83        73.68 o
   1   1  27        121.46        116.88        79.55 o
   3   1  27       2432.70       2765.08       175.56 o
   5   1  27        455.64        464.94       101.56 o
   7   1  27       2173.17       2471.24       181.81 o
   9   1  27        811.92        875.38       136.24 o
  11   1  27        198.72        150.28        89.83 o
  13   1  27          5.18         48.19       126.70 o
  15   1  27          1.88        123.06       208.69 o
  17   1  27         11.39         72.91       120.74 o
 -46   2  27         73.86        -19.63        98.02 o
 -44   2  27        357.15        348.32       155.13 o
 -42   2  27         26.91        231.24       136.23 o
 -40   2  27         83.81         95.88        59.85 o
 -38   2  27        363.65        401.71       186.16 o
 -36   2  27         97.17        108.79        64.60 o
 -34   2  27          0.33         -8.78        39.12 o
 -32   2  27        567.28        610.91        55.42 o
 -30   2  27          2.99          0.91        28.70 o
 -28   2  27       1269.52       1311.65        62.28 o
 -26   2  27          0.34         57.77        39.14 o
 -24   2  27         26.16         21.48        29.84 o
 -22   2  27         47.61        100.14        36.49 o
 -20   2  27        346.27        299.36        48.58 o
 -18   2  27        257.94        137.46        49.39 o
 -16   2  27          0.08         15.65        47.77 o
 -14   2  27        140.40        163.08        47.90 o
 -12   2  27       1247.98       1364.94       102.92 o
 -10   2  27        276.71        258.39        65.62 o
  -8   2  27       1169.83       1114.12       102.67 o
  -6   2  27          1.87         27.88        51.32 o
  -4   2  27          1.33         -5.03        69.82 o
  -2   2  27         89.01         49.36        62.05 o
   0   2  27          4.69         71.91        74.71 o
   2   2  27        422.25        371.88        92.61 o
   4   2  27        714.43        602.04       126.04 o
   6   2  27          4.18         80.86        76.06 o
   8   2  27        212.28        418.97       138.00 o
  10   2  27         33.51        333.04       142.32 o
  12   2  27        201.44        322.72       185.56 o
  14   2  27         68.55        411.92       134.93 o
  16   2  27        475.11        561.49       168.04 o
 -43   3  27          6.25        -36.43       156.77 o
 -41   3  27         11.60       -244.83       277.57 o
 -39   3  27        108.39        516.53       222.08 o
 -37   3  27         15.84          3.42       301.54 o
 -35   3  27        161.90        398.05       228.66 o
 -33   3  27          2.74        164.68       172.17 o
 -31   3  27         38.41         33.40       117.34 o
 -29   3  27         55.81        221.98       143.93 o
 -27   3  27          2.01        129.01       174.93 o
 -25   3  27       2267.62       2797.84       454.72 o
 -23   3  27        105.54          0.29       119.93 o
 -21   3  27       2114.98       2791.89       271.86 o
 -19   3  27        287.88        250.45       152.71 o
 -17   3  27       2269.87       2692.22       224.41 o
 -15   3  27       1435.94       1777.88       216.59 o
 -13   3  27        720.99        714.83       101.88 o
 -11   3  27        168.90        114.79        62.88 o
  -9   3  27        196.29        137.35        38.15 o
  -7   3  27        539.02        560.79        74.28 o
  -5   3  27        260.81        384.71        92.07 o
  -3   3  27        146.79        185.91        73.93 o
  -1   3  27          2.78         25.73        68.55 o
   1   3  27         75.25         79.52        67.13 o
   3   3  27        105.45        173.59        83.61 o
   5   3  27         33.41         78.10       104.44 o
   7   3  27         55.41        127.35       116.33 o
   9   3  27        770.25        484.77       284.38 o
  11   3  27        327.62        512.30       172.41 o
  13   3  27          8.68         19.01       247.45 o
 -38   4  27          0.05       -321.48       337.16 o
 -36   4  27         18.39        291.02       415.28 o
 -34   4  27          2.39          4.45       177.03 o
 -32   4  27         56.83        -74.34       200.94 o
 -30   4  27        271.19        194.23       230.23 o
 -28   4  27          1.36        -91.71       201.00 o
 -26   4  27        243.15         31.18       185.61 o
 -24   4  27         96.52         38.16       117.37 o
 -22   4  27         47.92         39.32       118.97 o
 -20   4  27          7.21         16.41       130.33 o
 -18   4  27          3.18        -45.94       141.99 o
 -16   4  27        154.17        839.33       244.02 o
 -14   4  27         54.68        143.81       174.62 o
 -12   4  27          3.23        269.94       193.30 o
 -10   4  27        322.15        705.78       220.55 o
  -8   4  27         93.11        120.33       183.17 o
  -6   4  27         22.48         19.47       141.71 o
  -4   4  27        102.78         83.77        82.42 o
  -2   4  27        394.50        248.01        86.17 o
   0   4  27        222.45        196.29       197.84 o
   2   4  27        308.46        435.08       176.67 o
   4   4  27        356.61        652.56       279.16 o
   6   4  27         58.38         87.54       129.32 o
 -29   5  27         14.64        -58.43       300.49 o
 -27   5  27        119.34         10.17       351.98 o
 -25   5  27         88.23        324.07       248.40 o
 -23   5  27        461.26        686.55       226.57 o
 -21   5  27         77.55        285.03       196.31 o
 -19   5  27         40.90        365.40       276.11 o
 -17   5  27          2.88        -92.59       168.58 o
 -15   5  27         28.82        178.32       145.22 o
 -13   5  27         11.20       -205.84       403.48 o
 -11   5  27         37.89          1.96       191.34 o
  -9   5  27          3.27        225.24       178.66 o
  -7   5  27         65.94        204.63       156.72 o
  -5   5  27        113.73        487.10       216.46 o
  -3   5  27         24.31         81.41       158.89 o
 -50   0  28        152.71        197.14       171.55 o
 -48   0  28        146.20         57.91       120.23 o
 -46   0  28        249.22         95.47       111.80 o
 -44   0  28        105.68         65.17       137.91 o
 -42   0  28        784.26        475.51       225.89 o
 -40   0  28         24.54       -117.41       120.75 o
 -38   0  28        986.04       1803.42       311.43 o
 -36   0  28       1166.79       1847.63       339.37 o
 -34   0  28         84.18         91.09       105.75 o
 -32   0  28        152.20        151.05       117.66 o
 -30   0  28         85.87         61.40        78.00 o
 -28   0  28        515.54        451.72       149.13 o
 -26   0  28        136.89         77.30        55.99 o
 -24   0  28         19.99         36.70        74.27 o
 -22   0  28       1075.19       1742.67       231.24 o
 -20   0  28          2.67        -45.68        83.47 o
 -18   0  28       1118.04       1329.64       281.05 o
 -16   0  28         17.61         41.08        58.90 o
 -14   0  28        180.96        184.38       120.51 o
 -12   0  28       1359.94       1686.57       695.82 o
 -10   0  28        962.03       1157.60       167.33 o
  -8   0  28        794.27        817.41       148.19 o
  -6   0  28          3.72         85.82        84.59 o
  -4   0  28        125.36        130.05       105.90 o
  -2   0  28          6.63         73.48        87.90 o
   0   0  28        168.49        160.52       124.98 o
   2   0  28        364.49        329.42       152.83 o
   4   0  28        104.19         80.87       102.94 o
   6   0  28          2.29         66.40        96.04 o
   8   0  28        587.06        726.57       183.86 o
  10   0  28        156.07         93.74       149.27 o
  12   0  28         31.96        191.16       139.75 o
  14   0  28         48.29       -183.66       183.66 o
  16   0  28        118.30         13.22       158.26 o
 -49   1  28         14.68         21.03        73.26 o
 -47   1  28         27.40        144.35        79.01 o
 -45   1  28          9.97        -82.40        84.66 o
 -43   1  28        507.51        225.21       125.86 o
 -41   1  28         56.51         83.55        70.19 o
 -39   1  28        139.91        104.47        68.31 o
 -37   1  28       1131.33       1363.79       282.02 o
 -35   1  28        133.71         47.58        62.77 o
 -33   1  28        950.79        432.43       333.65 o
 -31   1  28        207.01        206.09        67.14 o
 -29   1  28        725.34        707.91       123.48 o
 -27   1  28        240.47        267.54        58.51 o
 -25   1  28         74.29         52.91        45.91 o
 -23   1  28         45.01         13.08        42.11 o
 -21   1  28         45.43         92.26        49.17 o
 -19   1  28        117.08        141.80        50.59 o
 -17   1  28        189.08        220.17        70.02 o
 -15   1  28        100.71         86.12        49.55 o
 -13   1  28         77.20         81.25        60.71 o
 -11   1  28       1763.49       2087.22       179.39 o
  -9   1  28          4.90        -35.57        54.56 o
  -7   1  28        230.23        216.40        63.43 o
  -5   1  28         40.63         57.24        58.75 o
  -3   1  28        232.63        283.80        77.11 o
  -1   1  28         58.61         69.92        83.46 o
   1   1  28        686.26        672.47       111.17 o
   3   1  28        240.00        287.04        84.96 o
   5   1  28        983.30       1026.35       133.92 o
   7   1  28          0.44        -24.82        75.90 o
   9   1  28        532.40        592.42       138.25 o
  11   1  28        335.31        486.26       125.31 o
  13   1  28          0.52        134.72       101.21 o
  15   1  28          2.30         20.29        90.13 o
 -46   2  28        122.69         50.11        97.82 o
 -44   2  28        306.98        176.40       114.99 o
 -42   2  28          3.45        -52.79       106.14 o
 -40   2  28         63.55        154.50       182.33 o
 -38   2  28        184.01        221.45       116.74 o
 -36   2  28        357.27        257.34        97.62 o
 -34   2  28        463.77        384.67        63.48 o
 -32   2  28         20.46          3.02        31.18 o
 -30   2  28       1007.54       1254.30        58.31 o
 -28   2  28         71.63         97.37        28.80 o
 -26   2  28        325.21        283.63        39.14 o
 -24   2  28       2197.60       2444.18       165.22 o
 -22   2  28         53.84         44.90        37.80 o
 -20   2  28         91.44         79.35        48.84 o
 -18   2  28       1312.38       1446.46        87.68 o
 -16   2  28       3495.94       4404.63       346.03 o
 -14   2  28         58.34         45.25        45.42 o
 -12   2  28          0.78         -7.64        48.34 o
 -10   2  28         30.17         28.70        57.73 o
  -8   2  28       2383.82       2509.55       221.77 o
  -6   2  28         62.31         52.93        53.05 o
  -4   2  28        975.98        931.48       121.30 o
  -2   2  28         56.37         75.63        59.47 o
   0   2  28        121.13        115.71        83.88 o
   2   2  28         72.49         81.49        68.16 o
   4   2  28        126.71        273.09        99.43 o
   6   2  28        353.74        341.97        97.19 o
   8   2  28        463.81        473.64       119.24 o
  10   2  28        320.13        309.05       161.38 o
  12   2  28         49.40        216.07       120.40 o
  14   2  28          9.60        164.34       114.38 o
 -43   3  28        125.54         59.71       262.63 o
 -41   3  28         52.16        -56.12       158.76 o
 -39   3  28          0.85          5.32       128.77 o
 -37   3  28          0.30         78.28       160.69 o
 -35   3  28        255.83        361.36       227.55 o
 -33   3  28        342.11        427.92       168.04 o
 -31   3  28         26.12        126.80       176.00 o
 -29   3  28          2.92        -90.55       158.30 o
 -27   3  28         99.06       -232.02       293.71 o
 -25   3  28        920.78        427.73       525.95 o
 -23   3  28        111.82         47.46       109.96 o
 -21   3  28       2358.63       2127.21       819.03 o
 -19   3  28       2506.96       2988.16       336.06 o
 -17   3  28        836.24        833.33       188.86 o
 -15   3  28       1131.68       1100.38       242.28 o
 -13   3  28        424.26        269.12        77.00 o
 -11   3  28        257.46        238.98        76.19 o
  -9   3  28        626.65        651.29        80.90 o
  -7   3  28        306.05        297.41        57.16 o
  -5   3  28         86.11        166.70        59.13 o
  -3   3  28        466.61        461.98        73.08 o
  -1   3  28          4.19         96.96        62.99 o
   1   3  28          2.39        116.50        72.12 o
   3   3  28          0.69         75.35        69.51 o
   5   3  28        126.21        278.50        93.41 o
   7   3  28        408.62        349.95       175.39 o
   9   3  28        324.16        401.93       152.86 o
  11   3  28         39.92        187.11       105.97 o
 -38   4  28          0.23         55.24       268.59 o
 -36   4  28         36.34        271.65       283.37 o
 -34   4  28         81.58         89.36       163.90 o
 -32   4  28         98.14        182.65       219.07 o
 -30   4  28          7.08        -19.11       156.51 o
 -28   4  28          0.59       -139.41       218.91 o
 -26   4  28        140.17       -118.51       160.02 o
 -24   4  28         63.07        -10.86       157.66 o
 -22   4  28         30.82          1.99       130.50 o
 -20   4  28          0.25         53.99       140.11 o
 -18   4  28         59.26         72.74       115.08 o
 -16   4  28        175.65        426.54       149.44 o
 -14   4  28        134.85         67.77       164.40 o
 -12   4  28         15.31        -74.61       115.44 o
 -10   4  28        178.13        133.24       135.40 o
  -8   4  28        430.07        765.21       211.69 o
  -6   4  28          1.31         33.56       139.20 o
  -4   4  28        127.38        519.50       264.07 o
  -2   4  28        144.05         93.74        81.11 o
   0   4  28        104.69        -13.58        78.95 o
   2   4  28        396.09        351.66       128.07 o
   4   4  28        253.54        496.95       149.34 o
 -27   5  28         69.63       -137.43       190.13 o
 -25   5  28         25.56        473.78       256.57 o
 -23   5  28         11.41        -65.21       449.30 o
 -21   5  28         54.74        152.49       231.46 o
 -19   5  28         13.75        331.15       414.00 o
 -17   5  28         60.22         98.46       174.65 o
 -15   5  28         27.69       -170.09       170.09 o
 -13   5  28         69.45        518.77       214.94 o
 -11   5  28          7.65       -223.26       223.26 o
  -9   5  28        346.45        602.86       219.72 o
  -7   5  28         48.78        -68.93       146.76 o
  -5   5  28          0.14       -385.76       448.97 o
 -49   1  29         43.08         99.33       113.16 o
 -47   1  29         37.08         53.51        79.82 o
 -45   1  29        180.37        244.52       110.15 o
 -43   1  29        851.04        356.39       230.67 o
 -41   1  29        112.15         90.59        85.08 o
 -39   1  29         81.87        137.97        88.33 o
 -37   1  29        129.08         81.94        72.76 o
 -35   1  29        312.30        208.59       122.01 o
 -33   1  29         80.19         51.04        54.88 o
 -31   1  29        147.46        154.86        66.88 o
 -29   1  29         82.98        100.64        64.62 o
 -27   1  29         47.46         61.75        46.69 o
 -25   1  29         20.21         15.83        38.38 o
 -23   1  29         79.05         45.23        52.14 o
 -21   1  29        207.38        202.84        59.60 o
 -19   1  29        442.14        559.12        90.88 o
 -17   1  29          5.81         30.45        50.51 o
 -15   1  29          0.77         51.74        60.77 o
 -13   1  29        114.70         29.60        60.75 o
 -11   1  29        146.10        142.14        72.90 o
  -9   1  29        316.54        297.91        68.92 o
  -7   1  29          0.84         -9.23        51.04 o
  -5   1  29       1340.88       1416.03       134.19 o
  -3   1  29       2509.67       2861.08       167.39 o
  -1   1  29         35.10         70.89        77.11 o
   1   1  29        109.17        163.64        94.54 o
   3   1  29         35.29        118.39       113.12 o
   5   1  29        305.39        309.16       108.59 o
   7   1  29         50.59         48.23       101.58 o
   9   1  29        197.27        195.68       109.87 o
  11   1  29         61.50        177.08       105.71 o
  13   1  29          0.00        177.83       128.95 o
  15   1  29         24.57        223.52       215.72 o
 -46   2  29        684.83        175.43       277.49 o
 -44   2  29        129.81        229.63       119.02 o
 -42   2  29          5.57        -60.87        67.54 o
 -40   2  29          6.58        113.29        86.31 o
 -38   2  29         11.15         -5.52        92.73 o
 -36   2  29       1288.73       1378.59       221.11 o
 -34   2  29        177.92        116.28        41.16 o
 -32   2  29        841.97        994.94        57.77 o
 -30   2  29       1154.48       1331.22        58.31 o
 -28   2  29        155.46        127.58        40.53 o
 -26   2  29         25.89         30.07        39.80 o
 -24   2  29          1.39         36.76        48.22 o
 -22   2  29       1231.33       1431.52       102.31 o
 -20   2  29       5954.11       7142.60       268.00 o
 -18   2  29          0.00          5.81        49.53 o
 -16   2  29       1318.43       1832.28       109.23 o
 -14   2  29         29.33          4.23        54.34 o
 -12   2  29       1071.97       1046.09       141.44 o
 -10   2  29        332.93        354.13        77.98 o
  -8   2  29        728.19        754.54        87.59 o
  -6   2  29         62.95        109.57        63.90 o
  -4   2  29         10.88         61.37        64.57 o
  -2   2  29        871.05        754.57       123.82 o
   0   2  29         24.02         51.29        77.25 o
   2   2  29         14.99         86.81        90.13 o
   4   2  29         64.71         54.80        81.38 o
   6   2  29         94.23        101.41        95.90 o
   8   2  29        597.02        692.04       128.38 o
  10   2  29        158.61        255.97        92.36 o
  12   2  29         55.48        178.83       166.73 o
 -43   3  29         41.30        189.27       229.19 o
 -41   3  29        119.06        419.00       193.41 o
 -39   3  29        116.48        528.85       221.60 o
 -37   3  29          0.01        173.93       209.43 o
 -35   3  29         80.59        283.70       209.56 o
 -33   3  29        170.49        597.56       377.15 o
 -31   3  29        358.51        219.78       371.68 o
 -29   3  29         25.04        -52.27       132.04 o
 -27   3  29          0.00       -111.37       173.96 o
 -25   3  29       1246.61       1085.61       738.53 o
 -23   3  29         96.60        -52.52       104.10 o
 -21   3  29        480.21        226.65       142.48 o
 -19   3  29       1642.54       1671.72       358.83 o
 -17   3  29        209.47        158.00       127.42 o
 -15   3  29       1197.82        986.41       357.00 o
 -13   3  29        237.11        166.00        66.06 o
 -11   3  29         90.43        -43.30        66.86 o
  -9   3  29          1.45         -5.16        62.30 o
  -7   3  29         70.34         36.13        46.95 o
  -5   3  29        258.07        106.47       190.84 o
  -3   3  29        151.93        203.09       147.68 o
  -1   3  29        286.20        271.68        86.26 o
   1   3  29         43.50         58.97        63.02 o
   3   3  29         33.20         97.67        94.25 o
   5   3  29         12.06        -20.47       121.82 o
   7   3  29         50.77         36.88        71.18 o
   9   3  29          5.02        -16.43        73.66 o
 -36   4  29         33.28       -125.75       205.81 o
 -34   4  29        248.30        159.01       244.07 o
 -32   4  29         17.19         72.42       170.69 o
 -30   4  29         95.85       -103.15       179.99 o
 -28   4  29          2.12         38.29       164.28 o
 -26   4  29       1552.74       2094.92       666.59 o
 -24   4  29         52.48       -106.67       318.87 o
 -22   4  29        642.48        404.82       502.86 o
 -20   4  29          6.21         -2.13       129.79 o
 -18   4  29          5.14        136.43       270.94 o
 -16   4  29         61.80       -133.14       150.14 o
 -14   4  29          2.00        380.81       198.78 o
 -12   4  29        231.42        347.59       175.74 o
 -10   4  29         16.90        291.28       260.37 o
  -8   4  29        219.67        701.00       261.80 o
  -6   4  29          3.00        227.19       253.78 o
  -4   4  29        242.43        534.78       350.38 o
  -2   4  29         41.23        111.88       322.20 o
   0   4  29        120.97        360.21       200.79 o
   2   4  29        491.40        156.74       229.72 o
 -25   5  29          0.08         -9.95       217.18 o
 -23   5  29         86.03        630.69       281.22 o
 -21   5  29         19.92       -160.62       241.52 o
 -19   5  29         31.38        138.76       235.05 o
 -17   5  29         29.98       -273.36       276.12 o
 -15   5  29         51.09        370.06       234.64 o
 -13   5  29         27.58        -84.47       167.20 o
 -11   5  29          0.53         -0.33       149.31 o
  -9   5  29        102.47        148.89       299.28 o
 -48   0  30         73.21         29.61        98.64 o
 -46   0  30        429.91         36.77       119.04 o
 -44   0  30          0.91         17.85       110.13 o
 -42   0  30         17.87         16.96       137.70 o
 -40   0  30        316.21        500.75       155.25 o
 -38   0  30       1791.31       2501.47       258.77 o
 -36   0  30        323.39        239.23       174.18 o
 -34   0  30          0.24         32.92        98.30 o
 -32   0  30          1.44        -19.35        88.73 o
 -30   0  30       2222.20       2726.97       179.23 o
 -28   0  30        499.68        520.80       149.50 o
 -26   0  30         87.31         36.12        56.33 o
 -24   0  30         37.38         44.72        77.09 o
 -22   0  30        314.48        340.59        92.24 o
 -20   0  30         49.71         47.88        54.15 o
 -18   0  30        275.66        317.98        82.39 o
 -16   0  30         38.35         48.46        72.19 o
 -14   0  30         43.56         45.94       114.04 o
 -12   0  30        420.06        616.83       153.29 o
 -10   0  30        176.35         53.70        99.16 o
  -8   0  30         21.57         84.66       105.72 o
  -6   0  30        306.64        514.29       101.63 o
  -4   0  30       1294.49       1444.35       171.94 o
  -2   0  30        914.19        952.61       177.73 o
   0   0  30        519.98        497.08       158.62 o
   2   0  30         60.11          6.96       100.24 o
   4   0  30        763.10        983.36       171.10 o
   6   0  30        273.70        154.35       158.41 o
   8   0  30        204.90        413.00       284.29 o
  10   0  30         64.27         16.64       179.36 o
  12   0  30         14.76          4.58       131.44 o
  14   0  30        116.03        240.47       210.63 o
 -47   1  30        303.25         98.85        82.70 o
 -45   1  30          9.07        125.02       101.54 o
 -43   1  30        122.07         67.72        93.23 o
 -41   1  30        260.67        186.35       129.92 o
 -39   1  30        377.45        267.98       164.75 o
 -37   1  30         85.76        112.10        75.34 o
 -35   1  30          2.21        -24.29        54.43 o
 -33   1  30         76.42         28.98        49.23 o
 -31   1  30          7.45         43.61        46.04 o
 -29   1  30         25.30         16.75        53.82 o
 -27   1  30        645.24        707.86       143.27 o
 -25   1  30        298.10        149.65        76.82 o
 -23   1  30        112.34         67.67        49.48 o
 -21   1  30       2714.12       3561.01       158.20 o
 -19   1  30        381.82        366.07        77.70 o
 -17   1  30        405.44        306.71        94.43 o
 -15   1  30        720.77        787.04       118.37 o
 -13   1  30         11.38        177.39        81.05 o
 -11   1  30        111.62        141.00       100.25 o
  -9   1  30        935.96       1010.40       128.28 o
  -7   1  30        598.11        705.80        87.93 o
  -5   1  30        256.84        318.82       102.60 o
  -3   1  30        606.15        525.78        93.45 o
  -1   1  30         10.28        -42.96        68.24 o
   1   1  30        792.91        673.94       114.29 o
   3   1  30        163.26        329.71        94.77 o
   5   1  30         15.30        147.20        88.72 o
   7   1  30         76.19         86.65        81.40 o
   9   1  30         52.60        249.63       121.29 o
  11   1  30         10.33        184.26       132.63 o
  13   1  30         37.99       -162.59       209.56 o
 -46   2  30        134.25        282.39       219.90 o
 -44   2  30         13.37          2.94       304.28 o
 -42   2  30         58.93        -42.46       121.33 o
 -40   2  30        186.90        186.34       106.06 o
 -38   2  30        274.07        224.77       125.42 o
 -36   2  30         66.47        194.51       142.30 o
 -34   2  30        274.74        180.25        44.12 o
 -32   2  30       1220.85       1015.06       179.66 o
 -30   2  30          4.53         26.11        34.66 o
 -28   2  30        112.52         86.64        69.83 o
 -26   2  30        111.68         55.54        36.85 o
 -24   2  30         50.60         65.36        71.52 o
 -22   2  30        423.15        265.79        93.68 o
 -20   2  30        323.77        184.90        58.06 o
 -18   2  30         75.94        135.72        60.36 o
 -16   2  30       1033.82        936.06       106.22 o
 -14   2  30         24.00          0.81        43.48 o
 -12   2  30          3.38        -70.23        70.23 o
 -10   2  30        707.92        734.68       100.13 o
  -8   2  30          3.13        100.13        65.43 o
  -6   2  30          5.84         26.07        93.32 o
  -4   2  30        342.15        234.76        95.25 o
  -2   2  30         45.03         42.48        85.07 o
   0   2  30         44.11         48.21        86.07 o
   2   2  30        300.12        420.30       119.00 o
   4   2  30          6.97         16.83        76.12 o
   6   2  30        113.27         56.13        71.69 o
   8   2  30        165.73        165.84       149.75 o
  10   2  30          4.35        121.32        91.04 o
 -41   3  30         79.81        404.06       249.66 o
 -39   3  30          2.21        166.85       290.84 o
 -37   3  30         74.74        223.09       370.10 o
 -35   3  30        203.69        156.25       245.40 o
 -33   3  30        351.00        158.68       190.58 o
 -31   3  30         16.89       -113.33       178.84 o
 -29   3  30         44.88         46.87       125.72 o
 -27   3  30        374.73         59.31       123.31 o
 -25   3  30       1088.23       1046.59       479.48 o
 -23   3  30          2.73         68.55       192.38 o
 -21   3  30       2475.71       2621.33       445.37 o
 -19   3  30         21.88        140.98        98.37 o
 -17   3  30        494.53        436.30       251.53 o
 -15   3  30       1181.68        871.16       287.72 o
 -13   3  30          2.00          6.05        58.67 o
 -11   3  30          0.00        -82.75        82.75 o
  -9   3  30        174.33        228.90        80.45 o
  -7   3  30          3.50        114.50        48.60 o
  -5   3  30         93.29         68.13        80.41 o
  -3   3  30         13.45        176.03        95.64 o
  -1   3  30          7.50         -7.17        55.09 o
   1   3  30          0.74         77.19        80.61 o
   3   3  30         44.56        -82.74        82.74 o
   5   3  30         17.00         11.73        71.79 o
   7   3  30        805.85        591.63       185.63 o
 -36   4  30         22.64         -9.62       194.54 o
 -34   4  30          2.23        -43.86       205.39 o
 -32   4  30         17.33        124.39       222.64 o
 -30   4  30         16.54       -136.38       225.69 o
 -28   4  30         68.77          0.99       113.96 o
 -26   4  30         41.34         27.54       124.38 o
 -24   4  30         67.36         94.31       160.26 o
 -22   4  30        933.77        978.42       310.81 o
 -20   4  30       1197.28       1811.51       404.28 o
 -18   4  30        470.57        370.16       283.59 o
 -16   4  30         86.60        -36.59       120.44 o
 -14   4  30          5.37       -118.81       129.14 o
 -12   4  30         25.81        230.86       205.89 o
 -10   4  30         29.97        -55.09       139.13 o
  -8   4  30        176.77        364.11       212.48 o
  -6   4  30        110.30        -24.17       150.42 o
  -4   4  30          0.64        379.51       261.32 o
  -2   4  30          6.21        292.53       255.81 o
   0   4  30         51.06        240.14       272.22 o
 -19   5  30         42.69        339.22       493.95 o
 -17   5  30         30.44        279.39       202.36 o
 -15   5  30         44.39        870.79       326.04 o
 -47   1  31        242.15         52.28        78.96 o
 -45   1  31        188.72        -72.45        82.16 o
 -43   1  31         36.52        181.94       125.98 o
 -41   1  31        212.20        114.88        89.62 o
 -39   1  31        137.70        163.76        92.36 o
 -37   1  31         79.97         84.81        89.46 o
 -35   1  31        280.18        212.11        74.43 o
 -33   1  31        618.95        322.93       159.81 o
 -31   1  31        396.53        332.53       108.31 o
 -29   1  31        253.85        108.04        54.13 o
 -27   1  31         69.48          8.67        45.66 o
 -25   1  31         31.70         -2.13        47.22 o
 -23   1  31        969.56        684.98       183.77 o
 -21   1  31        199.80        188.76        60.23 o
 -19   1  31        469.30        357.70        77.84 o
 -17   1  31         36.79          7.17        53.78 o
 -15   1  31          6.27        -16.15        70.74 o
 -13   1  31       1461.50       1651.80       197.93 o
 -11   1  31        311.49        311.44        77.41 o
  -9   1  31       2346.32       2767.29       163.43 o
  -7   1  31         13.46         75.68        81.32 o
  -5   1  31        957.05        908.45       121.15 o
  -3   1  31         18.04         96.90       103.29 o
  -1   1  31         38.11          4.94        61.40 o
   1   1  31          4.59         21.83        70.41 o
   3   1  31         51.08         67.23        99.39 o
   5   1  31        153.56        299.13       115.89 o
   7   1  31          9.07        121.14       118.45 o
   9   1  31         83.34        157.04        90.66 o
  11   1  31         97.16        152.75       132.41 o
 -46   2  31        331.05        295.31       271.23 o
 -44   2  31         73.48        128.83       162.64 o
 -42   2  31         51.83        283.72       175.86 o
 -40   2  31         21.77       -108.21       176.46 o
 -38   2  31         15.27        140.92        86.20 o
 -36   2  31        419.11        485.35       179.49 o
 -34   2  31          0.08         22.01        72.86 o
 -32   2  31       1383.52          7.22       164.91 o
 -30   2  31        124.18        122.31        37.00 o
 -28   2  31        267.54        227.21        41.16 o
 -26   2  31          0.67         37.74        42.84 o
 -24   2  31          0.00        -27.22        32.11 o
 -22   2  31          9.62         60.56        58.83 o
 -20   2  31         77.82         60.99        57.32 o
 -18   2  31        268.69        272.56        68.79 o
 -16   2  31        114.35        119.17        58.50 o
 -14   2  31        353.20        412.72        66.85 o
 -12   2  31        935.67       1006.35       106.83 o
 -10   2  31        370.80        312.71        99.52 o
  -8   2  31        198.14        153.77        67.99 o
  -6   2  31         96.90         88.03        70.83 o
  -4   2  31        197.18        257.13        66.85 o
  -2   2  31         15.47         -1.80        58.26 o
   0   2  31        384.03        276.34        88.03 o
   2   2  31         30.79        -22.99        67.26 o
   4   2  31          1.08         59.07        63.55 o
   6   2  31         46.48        -86.36        98.69 o
   8   2  31         19.92         18.51        83.47 o
 -41   3  31         13.50        175.52       226.15 o
 -39   3  31         14.17        403.95       238.11 o
 -37   3  31         32.43        136.70       197.33 o
 -35   3  31        221.51        120.88       262.19 o
 -33   3  31        212.51         71.40       176.41 o
 -31   3  31         88.37        120.55       185.04 o
 -29   3  31          1.21         55.27       103.59 o
 -27   3  31         17.14        105.37       131.78 o
 -25   3  31         57.35        187.43       197.69 o
 -23   3  31        512.56        476.30       207.12 o
 -21   3  31        395.50        415.43       324.09 o
 -19   3  31        552.11        599.96       218.55 o
 -17   3  31        360.71        343.08       172.79 o
 -15   3  31          2.93        137.19        70.04 o
 -13   3  31          0.07         65.96        77.71 o
 -11   3  31        307.77        330.90       108.33 o
  -9   3  31          1.69        -79.79        80.84 o
  -7   3  31         24.14        220.53       118.79 o
  -5   3  31         15.26        140.47       196.60 o
  -3   3  31         90.35        151.83        78.56 o
  -1   3  31        195.26        288.30        96.85 o
   1   3  31        149.81        307.55       115.69 o
   3   3  31          4.57         54.23        71.57 o
   5   3  31          0.84         48.82        82.48 o
 -34   4  31        229.51        380.67       352.30 o
 -32   4  31         91.87        155.54       235.63 o
 -30   4  31         48.85       -134.74       169.03 o
 -28   4  31        112.00         74.17       154.38 o
 -26   4  31        165.87        351.67       189.86 o
 -24   4  31         17.67        -35.02       122.32 o
 -22   4  31        573.93        321.61       187.27 o
 -20   4  31         64.40         27.03       171.34 o
 -18   4  31        144.87        101.76       148.51 o
 -16   4  31         53.84        -17.93       454.73 o
 -14   4  31         25.56        150.11       243.56 o
 -12   4  31         44.89        347.06       264.08 o
 -10   4  31        220.46        504.88       215.39 o
  -8   4  31         11.81       -106.85       159.55 o
  -6   4  31         53.21         38.79       159.21 o
  -4   4  31          6.26        518.69       364.45 o
  -2   4  31         76.30        -58.05       207.74 o
 -48   0  32          6.41        -72.27       123.63 o
 -46   0  32         43.00        -33.94       115.58 o
 -44   0  32         15.86        -63.47       115.54 o
 -42   0  32        126.05         84.81       139.07 o
 -40   0  32         18.97         59.51       113.28 o
 -38   0  32       1018.02        758.00       604.89 o
 -36   0  32         27.27         23.11       120.95 o
 -34   0  32         24.78         90.37        75.41 o
 -32   0  32        267.78        272.65       105.96 o
 -30   0  32        542.44        608.95       182.98 o
 -28   0  32         40.13         87.69        73.40 o
 -26   0  32         79.07         61.48        60.60 o
 -24   0  32        121.43        129.56        78.43 o
 -22   0  32         27.06        143.87        90.09 o
 -20   0  32        107.62        151.04        65.60 o
 -18   0  32        154.28         96.26       104.42 o
 -16   0  32        657.31        486.02       171.75 o
 -14   0  32        389.80        458.61       170.79 o
 -12   0  32        313.83        418.24       121.80 o
 -10   0  32          9.83         18.08        90.96 o
  -8   0  32        390.37        515.10       119.51 o
  -6   0  32       1665.30       1910.98       407.32 o
  -4   0  32        789.36        949.26       138.21 o
  -2   0  32        563.63        789.97       181.81 o
   0   0  32        805.49       1204.39       220.48 o
   2   0  32         13.65       -188.67       188.67 o
   4   0  32        317.70        205.77       140.67 o
   6   0  32          1.39         -2.76       133.44 o
   8   0  32          8.81         83.44       137.10 o
  10   0  32          0.98         80.48       138.03 o
 -47   1  32        155.74         72.63        89.57 o
 -45   1  32          7.88        -89.10        94.66 o
 -43   1  32          1.18       -121.46       121.46 o
 -41   1  32          0.00        -40.76        76.21 o
 -39   1  32        150.72        196.72       100.80 o
 -37   1  32          1.73         30.18        52.28 o
 -35   1  32        567.64        503.67       149.27 o
 -33   1  32        450.84        384.56       117.97 o
 -31   1  32       1181.41       1495.78       293.11 o
 -29   1  32         20.14        -22.77        57.59 o
 -27   1  32        827.89        678.43       245.93 o
 -25   1  32        243.90        221.10        60.96 o
 -23   1  32        316.31        294.96       102.08 o
 -21   1  32        803.84        696.95       187.18 o
 -19   1  32         23.93         -1.47        51.86 o
 -17   1  32        290.47        304.22        61.04 o
 -15   1  32         16.97        101.99        70.93 o
 -13   1  32         67.86        165.95        96.91 o
 -11   1  32         83.57         56.69        82.45 o
  -9   1  32        597.30        569.18       123.49 o
  -7   1  32        259.00        288.00        87.68 o
  -5   1  32       2540.04       2826.08       162.71 o
  -3   1  32         53.73         29.41        61.24 o
  -1   1  32          0.93        110.63        91.85 o
   1   1  32         35.79        -59.90        99.32 o
   3   1  32        176.77        158.72        95.55 o
   5   1  32         47.48        141.17       114.19 o
   7   1  32         87.47        -11.43        94.29 o
   9   1  32         32.26       -114.72       120.11 o
 -44   2  32        215.80        240.57       155.80 o
 -42   2  32         97.64        -13.04       162.60 o
 -40   2  32          2.30       -138.12       138.12 o
 -38   2  32         83.61        124.24       123.52 o
 -36   2  32        100.00        178.18       140.51 o
 -34   2  32        352.99        603.84       178.66 o
 -32   2  32         38.76         45.03        70.13 o
 -30   2  32         29.56         40.96       126.62 o
 -28   2  32         45.75         28.62        35.54 o
 -26   2  32        332.13        261.34        42.81 o
 -24   2  32         74.50         90.15        46.69 o
 -22   2  32         16.89         83.46        69.25 o
 -20   2  32         48.76         74.24        58.62 o
 -18   2  32        108.33         75.33        59.88 o
 -16   2  32         15.76        -29.70        50.47 o
 -14   2  32        191.57        171.51        79.68 o
 -12   2  32        507.34        561.73       106.62 o
 -10   2  32        157.45        149.25        99.00 o
  -8   2  32          0.24         -9.37        54.18 o
  -6   2  32        495.22        399.53       126.97 o
  -4   2  32        149.24        273.63       127.32 o
  -2   2  32        155.25        112.53       101.48 o
   0   2  32         14.80         47.03        81.61 o
   2   2  32        128.56        126.83       113.68 o
   4   2  32         88.95        262.33       156.54 o
   6   2  32          4.14         44.94        91.59 o
 -41   3  32        224.87        889.79       302.55 o
 -39   3  32         12.93         -7.47       382.24 o
 -37   3  32        100.74        456.97       243.78 o
 -35   3  32         86.02         82.94       184.67 o
 -33   3  32         45.13        266.19       254.51 o
 -31   3  32         62.71        -22.15       134.05 o
 -29   3  32         38.77         57.99       126.14 o
 -27   3  32         42.46        157.30       151.94 o
 -25   3  32         17.97         67.84       137.80 o
 -23   3  32         82.27         -5.70       110.03 o
 -21   3  32        245.02         -0.68       108.37 o
 -19   3  32          0.02         -4.37       127.39 o
 -17   3  32        360.23        165.46       174.59 o
 -15   3  32         21.99         83.36       154.46 o
 -13   3  32         10.04         17.92       116.75 o
 -11   3  32         23.98         69.82       159.64 o
  -9   3  32        318.52        352.99       108.88 o
  -7   3  32        385.34        518.65       102.38 o
  -5   3  32          8.42        240.32       103.02 o
  -3   3  32          2.77        187.67       105.70 o
  -1   3  32         41.75         14.62        94.56 o
   1   3  32         78.97         57.51        85.50 o
   3   3  32          3.54        -60.56        60.56 o
 -32   4  32         24.91       -111.93       180.65 o
 -30   4  32        322.21        197.58       237.34 o
 -28   4  32          8.66         95.67       160.42 o
 -26   4  32         93.88         28.70       150.64 o
 -24   4  32          0.32        112.51       150.83 o
 -22   4  32          8.90       -121.44       174.04 o
 -20   4  32         28.81        222.00       241.52 o
 -18   4  32         68.68        -68.37       326.30 o
 -16   4  32        101.40         87.37       128.44 o
 -14   4  32        651.56        430.16       260.14 o
 -12   4  32        224.98        132.35       278.40 o
 -10   4  32        119.48        523.63       199.40 o
  -8   4  32        101.06        343.31       180.39 o
  -6   4  32         34.74       -167.63       167.63 o
  -4   4  32         17.62        249.51       198.64 o
 -45   1  33         46.66         27.77        98.19 o
 -43   1  33         82.35         78.73        85.03 o
 -41   1  33        165.74        124.41        93.78 o
 -39   1  33        379.98        272.34       110.04 o
 -37   1  33         48.43         20.35        50.14 o
 -35   1  33          8.03         22.95        58.16 o
 -33   1  33        766.96        641.68       147.41 o
 -31   1  33         43.99         19.47        46.86 o
 -29   1  33         60.35         40.60        45.15 o
 -27   1  33       1007.97        674.61       321.82 o
 -25   1  33       1049.62        747.78       363.19 o
 -23   1  33       1349.58       1552.92       121.41 o
 -21   1  33       1019.33        979.36       229.98 o
 -19   1  33       1749.33       1788.91       505.80 o
 -17   1  33         33.76        -41.98        61.38 o
 -15   1  33         94.26        -30.72        93.23 o
 -13   1  33        718.71        797.94       125.18 o
 -11   1  33         14.02        101.14        82.57 o
  -9   1  33          5.78        -53.19        66.54 o
  -7   1  33        676.90        654.19        95.74 o
  -5   1  33         11.59        -37.78        70.93 o
  -3   1  33        143.93        223.64        89.13 o
  -1   1  33          0.08         66.71        73.54 o
   1   1  33         60.64        235.68        84.89 o
   3   1  33          8.62        -49.73        76.19 o
   5   1  33          0.01        238.47       137.12 o
   7   1  33        120.56        217.43       210.63 o
 -44   2  33         37.22        130.34       213.05 o
 -42   2  33          3.39       -113.35       143.86 o
 -40   2  33        112.47        220.18       159.18 o
 -38   2  33         22.70       -126.94       215.01 o
 -36   2  33        253.74        414.93       263.01 o
 -34   2  33          0.06         20.90       105.69 o
 -32   2  33         15.33         -5.84       109.89 o
 -30   2  33        477.71        380.68       194.92 o
 -28   2  33         50.11        136.09       110.73 o
 -26   2  33        142.50        103.61        49.56 o
 -24   2  33          1.21         21.73        45.16 o
 -22   2  33         27.82          5.94        48.36 o
 -20   2  33          2.21        -39.28        53.71 o
 -18   2  33        150.22        107.56        77.33 o
 -16   2  33         25.91         76.93        56.22 o
 -14   2  33       1220.71       1032.04       193.78 o
 -12   2  33        202.30        210.66        84.66 o
 -10   2  33        526.78        715.31       116.11 o
  -8   2  33          1.30         38.55        62.27 o
  -6   2  33        404.77        476.22       134.05 o
  -4   2  33          1.64         17.11        58.07 o
  -2   2  33          6.86         55.98        83.76 o
   0   2  33          8.01         81.42        75.96 o
   2   2  33         95.40        -45.17       106.06 o
   4   2  33          0.03        -23.24        96.81 o
 -39   3  33         21.51         56.37       237.26 o
 -37   3  33          5.10        -76.69       223.15 o
 -35   3  33         70.19       -130.27       233.93 o
 -33   3  33          8.81       -142.00       235.85 o
 -31   3  33         67.15        117.11       185.11 o
 -29   3  33         15.91        114.96       143.87 o
 -27   3  33         11.45       -110.02       116.25 o
 -25   3  33        102.86        115.49       178.59 o
 -23   3  33         10.71         54.85       130.06 o
 -21   3  33        140.07        218.23       125.35 o
 -19   3  33        122.78        101.76       162.13 o
 -17   3  33         52.31        100.79       121.83 o
 -15   3  33        173.74        399.55       190.73 o
 -13   3  33         37.08         34.70       432.36 o
 -11   3  33        377.74        424.76       235.10 o
  -9   3  33          8.52       -114.93       114.93 o
  -7   3  33        136.93         87.13        96.86 o
  -5   3  33          9.75        100.18        94.00 o
  -3   3  33         44.56         67.20        99.31 o
  -1   3  33         55.64        142.83        93.05 o
   1   3  33         13.86        179.28        92.93 o
 -32   4  33          1.50          2.26       181.83 o
 -30   4  33         93.26        -73.54       159.50 o
 -28   4  33         34.11        215.88       399.29 o
 -26   4  33        290.77       1102.99       723.25 o
 -24   4  33          4.30        209.33       300.37 o
 -22   4  33         15.36        127.78       143.59 o
 -20   4  33         17.74         87.73       146.36 o
 -18   4  33        127.30        137.10       155.78 o
 -16   4  33         53.51         50.23       150.22 o
 -14   4  33         16.16       1038.87       686.58 o
 -12   4  33          9.35        239.86       216.90 o
 -10   4  33        197.80        336.70       223.92 o
  -8   4  33        329.22        154.24       225.04 o
 -46   0  34        333.89         -8.62       135.27 o
 -44   0  34        409.01         52.74       122.14 o
 -42   0  34        429.10         18.27       108.41 o
 -40   0  34         95.33        -39.62       126.85 o
 -38   0  34        661.42        107.62        69.33 o
 -36   0  34        228.33        337.66       107.92 o
 -34   0  34       1773.43       2213.96       147.05 o
 -32   0  34        289.89        239.44       101.23 o
 -30   0  34         52.59         58.31        86.05 o
 -28   0  34        287.46        226.49       122.65 o
 -26   0  34         63.53         39.34        98.00 o
 -24   0  34         70.20         89.78        77.68 o
 -22   0  34          7.96         -7.68        64.68 o
 -20   0  34        432.14        313.60       138.99 o
 -18   0  34         95.27         79.47       114.64 o
 -16   0  34         57.61         54.95       133.63 o
 -14   0  34        195.56        109.79       142.47 o
 -12   0  34         99.10         95.08       146.02 o
 -10   0  34         59.56         25.15       136.91 o
  -8   0  34       1429.93       1933.05       442.15 o
  -6   0  34        286.68        327.52       136.10 o
  -4   0  34        274.98        183.67       138.24 o
  -2   0  34         20.95         58.05       147.71 o
   0   0  34        922.84       1049.78       190.72 o
   2   0  34         47.39         43.10       115.07 o
   4   0  34         43.87        300.56       157.55 o
   6   0  34          1.26        171.36       298.48 o
 -45   1  34          0.43        135.32       108.41 o
 -43   1  34         75.60        132.81       100.69 o
 -41   1  34         19.00         46.90        53.94 o
 -39   1  34        152.18        150.81        67.64 o
 -37   1  34         43.03        132.51        64.63 o
 -35   1  34        750.75        525.00       136.29 o
 -33   1  34         96.57         68.85        51.63 o
 -31   1  34        249.54        173.55        70.81 o
 -29   1  34        149.29         63.55        54.01 o
 -27   1  34         11.78         -7.40        41.53 o
 -25   1  34         69.92         86.70        77.60 o
 -23   1  34        118.63        108.26        68.45 o
 -21   1  34        102.96        117.05        57.77 o
 -19   1  34        216.27        143.46        66.64 o
 -17   1  34        808.40       1086.60       107.61 o
 -15   1  34          4.48        -66.29        77.15 o
 -13   1  34        781.09        729.31       117.20 o
 -11   1  34        265.99        277.93        92.46 o
  -9   1  34          3.90        -90.50        90.50 o
  -7   1  34          7.49        -78.98        91.13 o
  -5   1  34        443.68        568.09       139.65 o
  -3   1  34         58.02        179.24        87.73 o
  -1   1  34         45.11          5.50        76.82 o
   1   1  34         92.25        157.69        97.78 o
   3   1  34        153.17         95.88       109.60 o
   5   1  34        223.49        342.55       106.74 o
 -42   2  34         15.90        126.39       378.52 o
 -40   2  34          7.03         27.51       129.19 o
 -38   2  34         76.93        273.58       188.74 o
 -36   2  34        430.90        506.31       160.75 o
 -34   2  34        387.99        275.07       117.53 o
 -32   2  34        159.19        533.06       166.47 o
 -30   2  34         13.64        153.85       165.40 o
 -28   2  34        377.95        576.64       151.43 o
 -26   2  34          4.47         38.17       147.22 o
 -24   2  34        250.28        253.64        98.67 o
 -22   2  34          6.81        -17.62        86.07 o
 -20   2  34        560.94        169.11        90.64 o
 -18   2  34         40.22        -43.23        56.00 o
 -16   2  34        137.65        264.20        66.42 o
 -14   2  34       1197.51       1217.26       185.46 o
 -12   2  34          5.94         -3.82        82.63 o
 -10   2  34        498.90        438.46       114.30 o
  -8   2  34        161.87        242.45        99.75 o
  -6   2  34        274.43        399.33       128.89 o
  -4   2  34        658.34        633.12       201.41 o
  -2   2  34        398.91        376.23       232.55 o
   0   2  34         19.62         55.59        78.28 o
   2   2  34        612.83        593.63       186.27 o
 -39   3  34          1.16         -1.01       246.36 o
 -37   3  34        144.66         68.98       154.39 o
 -35   3  34         11.64        -61.59       142.35 o
 -33   3  34        208.95        -70.08       135.87 o
 -31   3  34        160.62        159.50       167.83 o
 -29   3  34         50.97         73.64       134.53 o
 -27   3  34        203.70        412.92       279.93 o
 -25   3  34        202.80        339.99       220.00 o
 -23   3  34        654.04        540.38       324.70 o
 -21   3  34        109.58         85.26       110.18 o
 -19   3  34          1.43        125.51       133.02 o
 -17   3  34         48.90        127.21       154.12 o
 -15   3  34         48.08        233.34       181.54 o
 -13   3  34         96.35        240.88       158.39 o
 -11   3  34         72.70        225.83       212.89 o
  -9   3  34         70.90        589.91       253.19 o
  -7   3  34        121.44        204.66       124.91 o
  -5   3  34          1.37        154.85       108.98 o
  -3   3  34        147.98         89.86       119.95 o
  -1   3  34          1.02        284.97       210.20 o
 -28   4  34        174.79        177.13       208.59 o
 -26   4  34         21.53         93.44       216.42 o
 -24   4  34        890.31         -3.15       217.88 o
 -22   4  34         40.17        -10.56       194.32 o
 -20   4  34        148.73         17.38       142.95 o
 -18   4  34         12.04       -176.87       176.87 o
 -16   4  34          5.47        252.66       166.62 o
 -14   4  34          2.96        387.14       339.03 o
 -12   4  34          1.00        558.68       280.40 o
 -45   1  35         98.94        -62.47       113.71 o
 -43   1  35        329.86        114.08       309.80 o
 -41   1  35          0.36        -21.74        63.80 o
 -39   1  35         74.72          3.89        56.07 o
 -37   1  35        206.10        116.52        67.85 o
 -35   1  35         95.95          1.52        50.84 o
 -33   1  35        363.83        300.70        84.84 o
 -31   1  35        186.27         51.06        56.82 o
 -29   1  35         46.53        -17.76        49.13 o
 -27   1  35        181.17         96.71        57.99 o
 -25   1  35         18.28         30.13        52.32 o
 -23   1  35         21.86         30.86        56.80 o
 -21   1  35          1.34         57.50        71.44 o
 -19   1  35       1158.43       1436.65       138.14 o
 -17   1  35        135.83        122.80        65.25 o
 -15   1  35        311.88        499.44       114.86 o
 -13   1  35        224.08        304.79        84.94 o
 -11   1  35          7.18         35.98        78.08 o
  -9   1  35          1.05        121.21        89.69 o
  -7   1  35         65.17        193.21        93.31 o
  -5   1  35          4.61         22.66        66.33 o
  -3   1  35         80.75        228.86        92.23 o
  -1   1  35        513.01       1090.13       169.44 o
   1   1  35        141.84        130.39        82.22 o
   3   1  35          5.56        148.00        91.50 o
 -42   2  35         71.72        163.90       210.31 o
 -40   2  35        433.33        704.78       238.24 o
 -38   2  35         86.18        -64.18       159.88 o
 -36   2  35        555.23        837.88       166.79 o
 -34   2  35         39.94        158.75       129.36 o
 -32   2  35          6.28       -155.26       165.60 o
 -30   2  35        417.78        558.68       185.46 o
 -28   2  35        146.68        286.36       153.19 o
 -26   2  35        969.81       1411.64       206.64 o
 -24   2  35        348.87        624.36       139.13 o
 -22   2  35        690.46        441.37       136.33 o
 -20   2  35         93.04         49.19        77.76 o
 -18   2  35        348.04        301.78       113.52 o
 -16   2  35        399.00        506.39       108.19 o
 -14   2  35          5.51         30.90        61.87 o
 -12   2  35        667.46        998.45       120.63 o
 -10   2  35         19.34         98.71        90.37 o
  -8   2  35        115.70         61.19        93.43 o
  -6   2  35         41.00        -17.18        62.06 o
  -4   2  35         82.04         76.91        95.45 o
  -2   2  35        544.64        459.68       177.78 o
   0   2  35         68.58        227.41       106.10 o
 -37   3  35         83.14        -11.47       135.92 o
 -35   3  35         42.77        100.84       119.23 o
 -33   3  35          1.24         41.91       106.88 o
 -31   3  35         85.97        106.76       172.40 o
 -29   3  35        103.64         85.48       161.75 o
 -27   3  35          0.82        -62.43       111.81 o
 -25   3  35        134.01        297.30       139.44 o
 -23   3  35        348.05        459.10       227.33 o
 -21   3  35        252.96        187.36       139.81 o
 -19   3  35         24.57        160.09       126.06 o
 -17   3  35         10.86        211.65       143.93 o
 -15   3  35        200.36        235.75       299.49 o
 -13   3  35          2.57        193.81       266.34 o
 -11   3  35        152.48          3.72       176.34 o
  -9   3  35         21.31         48.53       186.09 o
  -7   3  35          7.28         73.41       198.56 o
  -5   3  35          7.53        176.21        88.68 o
 -22   4  35          0.51        118.03       220.67 o
 -20   4  35         83.21        -37.67       139.81 o
 -18   4  35         73.00        502.04       310.73 o
 -44   0  36        230.96        -60.58       146.56 o
 -42   0  36        602.79         19.89        63.75 o
 -40   0  36        140.98         43.28        73.54 o
 -38   0  36        253.89         13.74        73.87 o
 -36   0  36        135.01        -42.15        71.44 o
 -34   0  36        507.60        117.30        86.98 o
 -32   0  36          0.65         90.57        91.96 o
 -30   0  36        348.34        564.11       109.99 o
 -28   0  36        319.51        153.10        97.30 o
 -26   0  36         11.43         42.80        63.27 o
 -24   0  36          8.96         59.79       146.41 o
 -22   0  36        325.67        426.31       181.44 o
 -20   0  36        167.75         37.13       115.61 o
 -18   0  36          2.59        -33.30       119.55 o
 -16   0  36       1293.99       1571.00       268.98 o
 -14   0  36          1.83         35.02       138.00 o
 -12   0  36        562.64        616.95       212.37 o
 -10   0  36        274.75        138.28       196.72 o
  -8   0  36        348.80        282.35       191.75 o
  -6   0  36        282.34        532.67       283.86 o
  -4   0  36          0.13        203.87       147.98 o
  -2   0  36        247.45        339.91       263.82 o
   0   0  36        205.47         16.00       180.60 o
   2   0  36          5.70        133.11       172.22 o
 -43   1  36        210.27        131.08        95.22 o
 -41   1  36         71.51         73.95       134.70 o
 -39   1  36        323.44        134.95       132.06 o
 -37   1  36        296.40         79.75        60.01 o
 -35   1  36         64.21         57.80        64.06 o
 -33   1  36          4.56         80.16        55.48 o
 -31   1  36          0.13         10.58        57.56 o
 -29   1  36        731.53        368.19       193.80 o
 -27   1  36        571.18        339.88       189.14 o
 -25   1  36          0.88         52.18        64.89 o
 -23   1  36        804.23        777.34        93.82 o
 -21   1  36        864.19        148.14       116.97 o
 -19   1  36          1.72          2.80        61.93 o
 -17   1  36        422.13        333.13        84.72 o
 -15   1  36        469.92        714.97       141.50 o
 -13   1  36        947.66       1221.87       144.28 o
 -11   1  36          0.38        -67.28       135.25 o
  -9   1  36        300.18        366.38       144.03 o
  -7   1  36        116.25        331.47       184.96 o
  -5   1  36         40.50        132.20        81.66 o
  -3   1  36          2.59        120.42        90.77 o
  -1   1  36         19.91        -50.83       103.46 o
   1   1  36        114.66          1.83        81.12 o
 -40   2  36          4.36        193.42       176.63 o
 -38   2  36          0.34        -97.25       104.78 o
 -36   2  36         29.45         78.61       128.38 o
 -34   2  36        180.45        202.64       123.05 o
 -32   2  36         15.97        -71.09       116.50 o
 -30   2  36        141.38        301.84       140.99 o
 -28   2  36          0.00       -102.35       102.35 o
 -26   2  36        285.05        339.47       173.25 o
 -24   2  36        315.98        581.27       195.08 o
 -22   2  36         12.00        126.46       138.37 o
 -20   2  36        294.53        353.68       130.09 o
 -18   2  36          8.33         58.96        67.11 o
 -16   2  36         57.69         66.39        77.95 o
 -14   2  36        275.23        207.70        87.51 o
 -12   2  36         18.67        161.90        87.22 o
 -10   2  36        181.58         25.81        68.74 o
  -8   2  36          0.32        143.60        83.07 o
  -6   2  36        124.11         51.10        66.63 o
  -4   2  36        220.05        133.25       122.70 o
  -2   2  36         95.08        124.01        82.57 o
 -35   3  36          0.07       -122.31       122.31 o
 -33   3  36         49.81        -99.95       139.38 o
 -31   3  36         54.24        333.23       417.22 o
 -29   3  36         17.13        -22.94       145.15 o
 -27   3  36        158.88        185.67       152.02 o
 -25   3  36          5.86        241.47       150.42 o
 -23   3  36        348.84        799.98       288.41 o
 -21   3  36         27.69        121.26       204.18 o
 -19   3  36          1.26         81.61       111.50 o
 -17   3  36         36.78         80.28       145.69 o
 -15   3  36        111.04        282.72       202.16 o
 -13   3  36          0.02       -111.93       151.76 o
 -11   3  36         21.29        -90.90       286.97 o
  -9   3  36          0.33        -89.82       159.76 o
  -7   3  36        108.23        256.42       309.89 o
 -41   1  37        349.00        120.20        81.45 o
 -39   1  37        192.33         58.80        73.66 o
 -37   1  37         33.63         -4.46        77.97 o
 -35   1  37        144.05         97.58        61.49 o
 -33   1  37        100.63         33.91        45.10 o
 -31   1  37        181.68         90.02        53.57 o
 -29   1  37         35.89         84.64        80.49 o
 -27   1  37         87.76         83.11        68.68 o
 -25   1  37        527.90        323.14        93.86 o
 -23   1  37          4.24         65.63        70.41 o
 -21   1  37         63.47        -67.32        85.87 o
 -19   1  37          4.90         47.85        64.98 o
 -17   1  37        340.11        322.35        69.61 o
 -15   1  37        128.43         67.36        85.27 o
 -13   1  37        112.50        293.80        96.68 o
 -11   1  37        240.89        150.34       104.84 o
  -9   1  37        253.88        286.20        91.35 o
  -7   1  37         28.01         88.17       101.03 o
  -5   1  37          2.98        155.81        93.53 o
  -3   1  37         66.10        158.92       103.45 o
  -1   1  37          4.21        -49.89        87.91 o
 -38   2  37          1.45        -80.39       114.19 o
 -36   2  37          0.41         28.17        85.93 o
 -34   2  37        355.37        639.82       321.53 o
 -32   2  37        122.32        288.59       143.85 o
 -30   2  37         20.14         78.39       234.33 o
 -28   2  37        662.41       1243.99       223.03 o
 -26   2  37        254.65        758.18       238.25 o
 -24   2  37        668.58       1249.53       273.83 o
 -22   2  37        320.16        602.79       165.26 o
 -20   2  37         97.61        124.64       244.12 o
 -18   2  37        244.90        309.16       104.91 o
 -16   2  37        114.42         87.40        92.15 o
 -14   2  37        335.73        279.62       130.64 o
 -12   2  37          2.48        -76.95       110.42 o
 -10   2  37        352.72        102.70       118.10 o
  -8   2  37          5.93         44.49        73.58 o
  -6   2  37         31.05        108.24       116.39 o
  -4   2  37         60.98        163.67       109.45 o
 -33   3  37         75.35        230.69       216.61 o
 -31   3  37         21.96         85.71       146.65 o
 -29   3  37         88.62        161.98       204.27 o
 -27   3  37         65.21        167.57       209.56 o
 -25   3  37        220.35        183.68       205.16 o
 -23   3  37         25.96         99.91       115.72 o
 -21   3  37         96.01         41.10       126.46 o
 -19   3  37          7.60        -14.33       124.57 o
 -17   3  37         41.16         36.90       185.32 o
 -15   3  37         26.05         45.55       235.79 o
 -13   3  37         46.47        368.29       295.37 o
 -11   3  37         38.16         81.49       153.07 o
 -42   0  38          4.77         -9.30        81.14 o
 -40   0  38         23.95          5.45        69.52 o
 -38   0  38        215.25         -0.38        92.49 o
 -36   0  38         75.74        -33.71        70.99 o
 -34   0  38         32.75        -17.20        91.39 o
 -32   0  38        488.82          5.29        77.10 o
 -30   0  38         57.35        -99.52        99.52 o
 -28   0  38        101.27        186.58       200.37 o
 -26   0  38        654.65        659.33       658.68 o
 -24   0  38        296.64         63.06       118.03 o
 -22   0  38          0.61         -6.21       118.07 o
 -20   0  38         46.33         24.62        93.65 o
 -18   0  38          2.78        -97.31        97.31 o
 -16   0  38       1648.47        274.05       169.68 o
 -14   0  38          2.92         -2.33       121.87 o
 -12   0  38        970.30        561.76       306.26 o
 -10   0  38          0.03         60.20       161.06 o
  -8   0  38        209.93        280.47       204.89 o
  -6   0  38         41.36         71.37       119.36 o
  -4   0  38        269.22         25.95       139.85 o
 -41   1  38         43.72         76.19        93.17 o
 -39   1  38         22.04        155.68       140.88 o
 -37   1  38         78.55         81.99        97.50 o
 -35   1  38          0.39         88.55        67.93 o
 -33   1  38         71.76          9.85        46.66 o
 -31   1  38         45.66         24.09        47.62 o
 -29   1  38          7.20        -36.13        49.25 o
 -27   1  38          1.02        -48.15        55.77 o
 -25   1  38        113.49        162.22        79.80 o
 -23   1  38          3.67         -8.04        76.52 o
 -21   1  38        207.53        104.23       124.54 o
 -19   1  38          1.57         27.60        53.00 o
 -17   1  38         34.19         98.39        63.11 o
 -15   1  38          0.12        122.25        93.36 o
 -13   1  38          0.02        198.53       144.33 o
 -11   1  38          9.64        511.65       195.13 o
  -9   1  38         26.79         43.08        83.39 o
  -7   1  38          7.86          4.92        61.99 o
  -5   1  38          4.72         90.67       108.99 o
 -38   2  38          9.89         56.59       135.94 o
 -36   2  38          2.62        -56.27        91.78 o
 -34   2  38        136.41        100.81       213.48 o
 -32   2  38         15.11        -85.08       259.14 o
 -30   2  38         26.93        396.88       203.75 o
 -28   2  38         19.52         80.60       110.44 o
 -26   2  38          0.00        -27.93       131.16 o
 -24   2  38          2.04         15.52       166.43 o
 -22   2  38          0.41        -26.86       119.56 o
 -20   2  38          9.87        260.33       237.67 o
 -18   2  38         93.37        484.59       247.10 o
 -16   2  38         16.31        -74.42        74.42 o
 -14   2  38         21.16        274.61       299.50 o
 -12   2  38          0.57        126.06        95.52 o
 -10   2  38         10.57         -1.35        92.65 o
  -8   2  38          0.53        -35.31        85.39 o
 -29   3  38          0.03        -48.16       292.92 o
 -27   3  38         19.50         61.83       172.50 o
 -25   3  38         11.79       -196.81       196.81 o
 -23   3  38          0.34        204.29       174.18 o
 -21   3  38         18.91        -19.78       177.50 o
 -19   3  38         52.82         21.80       150.28 o
 -17   3  38         20.39         29.42       158.23 o
 -39   1  39         81.92        231.60       162.31 o
 -37   1  39        371.40        286.39       139.15 o
 -35   1  39          2.26         19.79        96.22 o
 -33   1  39        103.85         69.96       104.76 o
 -31   1  39          7.58         47.70        72.06 o
 -29   1  39         10.78        -16.78        55.63 o
 -27   1  39         37.60        150.49       112.05 o
 -25   1  39         49.56         -7.08        92.00 o
 -23   1  39        349.43        168.20       277.99 o
 -21   1  39         14.15        -99.97        99.97 o
 -19   1  39          1.08        -34.43        68.75 o
 -17   1  39        223.62        250.69        82.87 o
 -15   1  39        131.76        -29.34        86.33 o
 -13   1  39         12.06        -90.70       108.02 o
 -11   1  39        456.75        544.79       318.94 o
  -9   1  39          4.82        -50.45        89.32 o
  -7   1  39         57.51        126.19        99.04 o
 -34   2  39         28.78         37.91       105.40 o
 -32   2  39         71.54        107.14       124.45 o
 -30   2  39         20.44        -23.24       279.84 o
 -28   2  39          0.06        -47.20       159.81 o
 -26   2  39         25.71        272.33       179.14 o
 -24   2  39         22.39        243.68       200.13 o
 -22   2  39          0.44        253.55       215.86 o
 -20   2  39          9.23        298.56       173.30 o
 -18   2  39         26.97        -64.51       157.40 o
 -16   2  39         50.29        213.05       133.24 o
 -14   2  39        275.31        213.02       157.45 o
 -12   2  39         90.49        154.96       128.37 o
 -38   0  40        170.57         75.83        79.83 o
 -36   0  40        335.76         22.44       100.96 o
 -34   0  40         93.18         28.62        63.90 o
 -32   0  40        292.72         -1.14        73.05 o
 -30   0  40       1397.62        410.37       325.31 o
 -28   0  40        267.28        308.33       307.76 o
 -26   0  40       1754.74       1460.47      1456.41 o
 -24   0  40        323.96        -73.34       173.30 o
 -22   0  40        365.20         44.90       102.99 o
 -20   0  40         27.91         95.65       113.28 o
 -18   0  40         61.37        124.34       107.29 o
 -16   0  40          1.22         -3.18       161.34 o
 -14   0  40        288.34        162.28       210.51 o
 -12   0  40         90.21       -136.65       168.33 o
 -10   0  40       1555.10       1207.81       753.20 o
 -37   1  40         29.51        112.99        85.61 o
 -35   1  40         23.92        -19.00       227.01 o
 -33   1  40          8.33        148.82       133.51 o
 -31   1  40         46.80        173.20       130.47 o
 -29   1  40          0.37         52.65        74.93 o
 -27   1  40         10.11        -21.84        64.65 o
 -25   1  40          9.71         -6.40        68.36 o
 -23   1  40          0.28        105.72       104.52 o
 -21   1  40          0.54        148.11        92.17 o
 -19   1  40         65.67        188.77       107.43 o
 -17   1  40        181.03        201.64        72.33 o
 -15   1  40         26.04        -61.16        90.42 o
 -13   1  40         40.28        118.13        90.11 o
 -11   1  40        255.00        162.94        87.50 o
 -32   2  40          0.18        113.82       240.47 o
 -30   2  40         13.69        -63.65       145.81 o
 -28   2  40          0.50        145.82       112.09 o
 -26   2  40          1.67        -88.77       293.39 o
 -24   2  40          0.93        -63.84       347.77 o
 -22   2  40         78.97         68.92       218.55 o
 -20   2  40          3.82        152.48       273.92 o
 -18   2  40         31.13        128.02       143.01 o
 -16   2  40          0.02        137.11       182.98 o
 -33   1  41          2.85         29.27       123.67 o
 -31   1  41         54.33         56.78        97.27 o
 -29   1  41          6.50         11.43        90.77 o
 -27   1  41         90.66         24.73        81.01 o
 -25   1  41          0.00        -48.83        68.40 o
 -23   1  41         18.26         13.52       128.38 o
 -21   1  41         86.57         37.94        83.38 o
 -19   1  41        109.54        195.70        95.61 o
 -17   1  41        241.66        341.66       105.07 o
 -15   1  41         77.85        141.57       109.42 o
 -30   0  42         24.50         80.50       188.12 o
 -28   0  42        291.66        182.57       167.99 o
 -26   0  42        245.54        118.67       170.97 o
 -24   0  42          8.03         -5.11       117.26 o
 -22   0  42       1209.28        113.71       115.04 o
 -20   0  42          0.07        122.15       118.79 o
 -18   0  42        396.38        173.19       269.35 o
 -27   1  42         26.93        115.80       228.48 o
 -25   1  42         83.23        155.08       183.92 o
 -23   1  42         37.66        166.03       116.20 o
                                                
